# Supplementary material for: A Genome-Based Species Taxonomy of the Lactobacillus Genus Complex
Source: mSystems. 2019 Sep 3;4(5):e00264-19. doi: 10.1128/mSystems.00264-19 (PMC6722421; doi:10.1128/mSystems.00264-19)
Supplement: TABLE S1 [file mSystems.00264-19-st001.csv]

genome	legen_completeness	legen_redundancy	legen_cluster	legen_species	ncbi_species	ncbi_isolation_source	checkm_completeness	checkm_contamination	gtdb_species
GCA_000176975.1	0.9975669099756691	0.004866180048661801	cluster 234	Lactobacillus crispatus	NA	NA	NA	NA	NA
GCA_000176995.1	1	0	cluster 233	Lactobacillus gasseri	NA	NA	NA	NA	NA
GCA_000177035.1	1	0.0024330900243309003	cluster 233	Lactobacillus gasseri	NA	NA	NA	NA	NA
GCA_000219475.3	0.9902676399026764	0	cluster 182	Lactobacillus johnsonii	Lactobacillus johnsonii	NA	98.8	0	Lactobacillus johnsonii
GCA_000508505.1	0.1922141119221411	0	NA	NA	Leuconostoc sp. DORA_2	NA	NA	NA	NA
GCA_000604145.1	0.9732360097323601	0.0340632603406326	cluster 228	Lactobacillus plantarum	Lactobacillus plantarum	Munster cheese	94.28	2.93	Lactobacillus_F plantarum
GCA_000736295.1	0.9975669099756691	0.2871046228710462	NA	NA	Lactobacillus casei	gut of person from Indian subcontinent	NA	NA	NA
GCA_000736295.2	0.7931873479318735	0.26034063260340634	NA	NA	Lactobacillus casei	gut of person from Indian subcontinent	NA	NA	NA
GCA_000736295.3	0.7931873479318735	0.25304136253041365	NA	NA	Lactobacillus casei	gut of person from Indian subcontinent	NA	NA	NA
GCA_000736295.4	0.6593673965936739	0.1362530413625304	NA	NA	Lactobacillus casei	gut of person from Indian subcontinent	NA	NA	NA
GCA_000769695.1	0.5498783454987834	0.0024330900243309003	NA	NA	Oenococcus alcoholitolerans	bioethanol production	NA	NA	NA
GCA_000807975.1	1	0.0024330900243309003	cluster 237	Lactobacillus brevis	Lactobacillus brevis	Brewery	99.06	0	Lactobacillus_G brevis
GCA_000934805.1	0.9635036496350365	0.0072992700729927005	cluster 230	Lactobacillus delbrueckii	Lactobacillus delbrueckii	yogurt	94.96	5.24	Lactobacillus delbrueckii
GCA_000980425.1	0.39659367396593675	0.0024330900243309003	NA	NA	Lactobacillus sp. N15.MGS-260	stool sample from 52 year old healthy male	94.62	0	CAG-495 sp001917125
GCA_001010255.1	0.7372262773722628	0.25060827250608275	NA	NA	Lactobacillus plantarum	missing	NA	NA	NA
GCA_001044005.1	0.8491484184914841	0.021897810218978103	NA	NA	Lactobacillus rhamnosus	fermented dairy product	NA	NA	NA
GCA_001044085.1	0.8929440389294404	0.019464720194647202	NA	NA	Lactobacillus rhamnosus	unknown	NA	NA	NA
GCA_001044095.1	0.9294403892944039	0.012165450121654502	cluster 239	Lactobacillus rhamnosus	Lactobacillus rhamnosus	baby faeces	NA	NA	NA
GCA_001044105.1	0.8248175182481752	0.029197080291970802	NA	NA	Lactobacillus rhamnosus	fermented dairy product	NA	NA	NA
GCA_001045115.1	0.9318734793187348	0.024330900243309004	cluster 189	Oenococcus oeni	Oenococcus oeni	Chilean wine process	91.63	0.27	Oenococcus oeni
GCA_001045165.1	0.9197080291970803	0.014598540145985401	cluster 189	Oenococcus oeni	Oenococcus oeni	Chilean wine process	89.52	0	Oenococcus oeni
GCA_001045185.1	0.9440389294403893	0.004866180048661801	cluster 189	Oenococcus oeni	Oenococcus oeni	Chilean wine process	89.52	0	Oenococcus oeni
GCA_001045205.1	0.9221411192214112	0.014598540145985401	cluster 189	Oenococcus oeni	Oenococcus oeni	Chilean wine process	87.52	1.34	Oenococcus oeni
GCA_001046795.1	0.9951338199513382	0.0024330900243309003	cluster 186	Lactobacillus formosensis	Lactobacillus farciminis	goat rumen	99.48	0.79	Lactobacillus_K farciminis_A
GCA_001063295.1	0.9951338199513382	0.8905109489051095	NA	NA	Lactobacillus rhamnosus	missing	NA	NA	NA
GCA_001063485.1	0.9878345498783455	0.038929440389294405	cluster 233	Lactobacillus gasseri	Lactobacillus gasseri	missing	NA	NA	NA
GCA_001188635.1	0.9951338199513382	0.0024330900243309003	cluster 186	Lactobacillus formosensis	Lactobacillus farciminis	rumen	99.48	0.79	Lactobacillus_K farciminis_A
GCA_001435055.1	0.8321167883211679	0.031630170316301706	NA	NA	Lactobacillus coleohominis	vagina	NA	NA	NA
GCA_001657245.1	0.9075425790754258	0.0170316301703163	cluster 239	Lactobacillus rhamnosus	Lactobacillus rhamnosus	fermented dairy product	NA	NA	NA
GCA_001700485.1	0.9683698296836983	0.012165450121654502	cluster 234	Lactobacillus crispatus	Lactobacillus crispatus	Urine	NA	NA	NA
GCA_001746265.1	1	0.11192214111922141	NA	NA	Lactobacillus helveticus	intestine of a healthy child	NA	NA	NA
GCA_001756765.1	0.975669099756691	0.0267639902676399	cluster 199	Lactobacillus reuteri	Lactobacillus reuteri	curd	97.07	1.75	Lactobacillus_H reuteri
GCA_001868115.1	0.9975669099756691	0.012165450121654502	cluster 189	Oenococcus oeni	Oenococcus oeni	Red wine	98.66	1.68	Oenococcus oeni
GCA_001868705.1	0.7299270072992701	0.012165450121654502	NA	NA	Pediococcus acidilactici	pit mud of a Chinese flavour liquor-making factory	81.85	0.93	Pediococcus acidilactici
GCA_001870005.1	1	0.0535279805352798	cluster 189	Oenococcus oeni	Oenococcus oeni	Wine	NA	NA	NA
GCA_001939445.1	1	0.0170316301703163	cluster 189	Oenococcus oeni	Oenococcus oeni	Shiraz	98.66	2.85	Oenococcus oeni
GCA_001982425.1	0.9854014598540146	0.019464720194647202	cluster 239	Lactobacillus rhamnosus	Lactobacillus rhamnosus	infant stools	97.8	0	Lactobacillus_C rhamnosus
GCA_001982435.1	0.9951338199513382	0.009732360097323601	cluster 239	Lactobacillus rhamnosus	Lactobacillus rhamnosus	infant stools	98.65	0	Lactobacillus_C rhamnosus
GCA_002017855.1	0.9975669099756691	0.12408759124087591	NA	NA	Lactobacillus delbrueckii	missing	NA	NA	NA
GCA_002025085.1	1	0	cluster 239	Lactobacillus rhamnosus	Lactobacillus rhamnosus	traditional fermented milk	99.46	0	Lactobacillus_C rhamnosus
GCA_002028365.1	0.9781021897810219	0	cluster 228	Lactobacillus plantarum	Lactobacillus plantarum	NA	97.53	2.78	Lactobacillus_F plantarum
GCA_002072085.1	0.9975669099756691	0	cluster 229	Lactobacillus fermentum	Lactobacillus fermentum	Commercial probiotic culture lyophilized	98.63	0.27	Lactobacillus_H fermentum
GCA_002079655.1	1	0.0072992700729927005	cluster 204	Lactobacillus salivarius	Lactobacillus salivarius	NA	98.69	0.26	Lactobacillus_B salivarius
GCA_002299385.1	0.9318734793187348	0	cluster 215	Lactobacillus ruminis	Lactobacillus ruminis	gut of vertebrate mammal	95.11	0	Lactobacillus_B ruminis
GCA_002299755.1	0.9683698296836983	0	cluster 199	Lactobacillus reuteri	Lactobacillus reuteri	gut of vertebrate mammal	96.86	0	Lactobacillus_H reuteri
GCA_002299975.1	0.7737226277372263	0.0024330900243309003	NA	NA	Lactobacillaceae bacterium UBA639	gut of vertebrate mammal	72.87	0	Lactobacillus_H sp002299975
GCA_002300105.1	0.8978102189781022	0.0024330900243309003	NA	NA	Lactobacillus amylovorus	gut of vertebrate mammal	83.93	0	Lactobacillus amylovorus
GCA_002311145.1	0.9927007299270073	0.0024330900243309003	cluster 182	Lactobacillus johnsonii	Lactobacillus johnsonii	murine gut	98.97	0	Lactobacillus johnsonii
GCA_002311195.1	1	0.0024330900243309003	cluster 182	Lactobacillus johnsonii	Lactobacillus johnsonii	murine gut	98.97	0	Lactobacillus johnsonii
GCA_002311225.1	0.7299270072992701	0.004866180048661801	NA	NA	Lactobacillus johnsonii	murine gut	85.28	0.19	Lactobacillus johnsonii
GCA_002311255.1	1	0.0024330900243309003	cluster 182	Lactobacillus johnsonii	Lactobacillus johnsonii	murine gut	98.97	0	Lactobacillus johnsonii
GCA_002311795.1	0.9927007299270073	0.0024330900243309003	cluster 182	Lactobacillus johnsonii	Lactobacillus johnsonii	murine gut	98.97	0	Lactobacillus johnsonii
GCA_002316965.1	0.9197080291970803	0	cluster 127	Lactobacillus acetotolerans	Lactobacillus acetotolerans	mud	89.09	0.65	Lactobacillus acetotolerans
GCA_002358385.1	0.9099756690997567	0.0024330900243309003	cluster 188	Lactobacillus murinus	Lactobacillus murinus	digestive tract (UBERON:0001555); intestine (UBERON:0000160)	93.97	0.26	Lactobacillus_B murinus
GCA_002358455.1	0.8540145985401459	0.014598540145985401	NA	NA	Lactobacillus murinus	digestive tract (UBERON:0001555); intestine (UBERON:0000160)	82.36	0.79	Lactobacillus_B murinus
GCA_002386555.1	0.9878345498783455	0.0024330900243309003	cluster 147	Leuconostoc lactis	Leuconostoc lactis	cloth	97.2	0.35	Leuconostoc lactis_B
GCA_002386625.1	0.9367396593673966	0.004866180048661801	cluster 147	Leuconostoc lactis	Leuconostoc lactis	metal	93.33	0.18	Leuconostoc lactis_B
GCA_002387815.1	1	0.0024330900243309003	cluster 236	Leuconostoc mesenteroides	Leuconostoc mesenteroides	metal	100	0.26	Leuconostoc mesenteroides
GCA_002389835.1	0.8467153284671532	0.004866180048661801	NA	NA	Leuconostoc sp. UBA4400	metal/plastic	88.38	0.53	Leuconostoc pseudomesenteroides
GCA_002392135.1	0.9635036496350365	0.004866180048661801	cluster 157	Leuconostoc citreum (?)	Leuconostoc citreum	wood	94.51	1.55	Leuconostoc citreum
GCA_002397045.1	0.9610705596107056	0.0024330900243309003	cluster 127	Lactobacillus acetotolerans	Lactobacillus acetotolerans	mud	89.91	0.31	Lactobacillus acetotolerans
GCA_002397235.1	0.9537712895377128	0.004866180048661801	cluster 127	Lactobacillus acetotolerans	Lactobacillus acetotolerans	mud	91.76	2.23	Lactobacillus acetotolerans
GCA_002397875.1	0.9294403892944039	0	cluster 127	Lactobacillus acetotolerans	Lactobacillus acetotolerans	mud	83.3	0.13	Lactobacillus acetotolerans
GCA_002398245.1	0.9781021897810219	0.014598540145985401	cluster 228	Lactobacillus plantarum	Lactobacillus plantarum	mud	91.49	2.78	Lactobacillus_F plantarum
GCA_002398765.1	0.8564476885644768	0.0024330900243309003	NA	NA	Lactobacillus acetotolerans	mud	NA	NA	NA
GCA_002399125.1	0.8710462287104623	0.0072992700729927005	NA	NA	Lactobacillus acetotolerans	mud	77.45	0	Lactobacillus acetotolerans
GCA_002399375.1	0.8759124087591241	0	NA	NA	Lactobacillus acetotolerans	mud	78.41	0.22	Lactobacillus acetotolerans
GCA_002400095.1	0.9002433090024331	0.004866180048661801	cluster 127	Lactobacillus acetotolerans	Lactobacillus acetotolerans	mud	86.47	1.2	Lactobacillus acetotolerans
GCA_002400285.1	0.9051094890510949	0	cluster 127	Lactobacillus acetotolerans	Lactobacillus acetotolerans	mud	80.42	0.71	Lactobacillus acetotolerans
GCA_002406765.1	1	0	cluster 200	Lactobacillus paracasei	Lactobacillus paracasei	commercial probiotic	99.32	0.11	Lactobacillus_C paracasei
GCA_002406785.1	1	0	cluster 239	Lactobacillus rhamnosus	Lactobacillus rhamnosus	commercial probiotic	99.46	0	Lactobacillus_C rhamnosus
GCA_002408025.1	0.9562043795620438	0.0024330900243309003	cluster 127	Lactobacillus acetotolerans	Lactobacillus acetotolerans	mud	89.11	0.65	Lactobacillus acetotolerans
GCA_002409205.1	0.9343065693430657	0.004866180048661801	cluster 127	Lactobacillus acetotolerans	Lactobacillus acetotolerans	mud	87.23	0	Lactobacillus acetotolerans
GCA_002410285.1	0.9294403892944039	0	cluster 127	Lactobacillus acetotolerans	Lactobacillus acetotolerans	mud	88.2	0.87	Lactobacillus acetotolerans
GCA_002416225.1	0.7834549878345499	0.024330900243309004	NA	NA	Leuconostoc lactis	metal/plastic	73.16	1.9	Leuconostoc lactis_B
GCA_002417825.1	0.7372262773722628	0.009732360097323601	NA	NA	Lactobacillus sp. UBA5815	cassava fermentation tank	73.93	1.37	Lactobacillus sp002417825
GCA_002417865.1	0.851581508515815	0	NA	NA	Lactobacillus sp. UBA5814	cassava fermentation tank	84.68	1.06	Lactobacillus sp002418055
GCA_002417895.1	0.9951338199513382	0.0072992700729927005	cluster 139	Lactobacillus amylolyticus	Lactobacillus sp. UBA5813	cassava fermentation tank	98.16	1.3	Lactobacillus amylolyticus
GCA_002417945.1	0.8832116788321168	0.0267639902676399	NA	NA	Lactobacillaceae bacterium UBA5810	cassava fermentation tank	86.08	4.53	Lactobacillus_I sp003482405
GCA_002418005.1	0.9659367396593674	0.004866180048661801	cluster 1	Unidentified species 3	Lactobacillaceae bacterium UBA5807	cassava fermentation tank	96.72	0.31	Lactobacillus_G sp002418005
GCA_002418055.1	0.8953771289537713	0	NA	NA	Lactobacillus sp. UBA5804	cassava fermentation tank	88.22	0.73	Lactobacillus sp002418055
GCA_002418095.1	0.9854014598540146	0.0024330900243309003	cluster 1	Unidentified species 3	Lactobacillaceae bacterium UBA5802	cassava fermentation tank	96.57	0.31	Lactobacillus_G sp002418005
GCA_002418135.1	0.8637469586374696	0	NA	NA	Lactobacillus sp. UBA5800	cassava fermentation tank	89.31	1.06	Lactobacillus sp002418055
GCA_002420825.1	0.8029197080291971	0.004866180048661801	NA	NA	Weissella cibaria	metal	75.18	0	Weissella cibaria
GCA_002420925.1	0.8223844282238443	0.0024330900243309003	NA	NA	Leuconostoc lactis	metal	NA	NA	NA
GCA_002423975.1	0.9829683698296837	0	cluster 127	Lactobacillus acetotolerans	Lactobacillus acetotolerans	mud	94.14	0.87	Lactobacillus acetotolerans
GCA_002424055.1	0.9829683698296837	0	cluster 127	Lactobacillus acetotolerans	Lactobacillus acetotolerans	mud	95.82	0.65	Lactobacillus acetotolerans
GCA_002425485.1	0.9927007299270073	0.0170316301703163	cluster 147	Leuconostoc lactis	Leuconostoc lactis	wood	98.67	1.07	Leuconostoc lactis_B
GCA_002425565.1	0.9927007299270073	0	cluster 147	Leuconostoc lactis	Leuconostoc lactis	metal	98.88	0	Leuconostoc lactis_B
GCA_002426715.1	0.9610705596107056	0.0024330900243309003	cluster 127	Lactobacillus acetotolerans	Lactobacillus acetotolerans	mud	92.39	0.65	Lactobacillus acetotolerans
GCA_002427255.1	0.9732360097323601	0	cluster 127	Lactobacillus acetotolerans	Lactobacillus acetotolerans	mud	92.02	0.74	Lactobacillus acetotolerans
GCA_002453615.1	0.9099756690997567	0.0024330900243309003	cluster 147	Leuconostoc lactis	Leuconostoc lactis	metal/plastic	91.75	0	Leuconostoc lactis_B
GCA_002483535.1	0.9951338199513382	0.004866180048661801	cluster 147	Leuconostoc lactis	Leuconostoc lactis	metal	99.44	0	Leuconostoc lactis_B
GCA_002490955.1	0.7785888077858881	0.0024330900243309003	NA	NA	Lactobacillus murinus	rat gut	76.32	0	Lactobacillus_B murinus
GCA_002737775.1	0.9975669099756691	0.004866180048661801	cluster 228	Lactobacillus plantarum	Lactobacillus plantarum	missing	98.46	2.16	Lactobacillus_F plantarum
GCA_002737835.1	0.9951338199513382	0.004866180048661801	cluster 228	Lactobacillus plantarum	Lactobacillus plantarum	missing	99.07	2.78	Lactobacillus_F plantarum
GCA_002737905.1	0.9927007299270073	0.0072992700729927005	cluster 228	Lactobacillus plantarum	Lactobacillus plantarum	missing	98.15	2.78	Lactobacillus_F plantarum
GCA_002737925.1	0.9951338199513382	0.0024330900243309003	cluster 228	Lactobacillus plantarum	Lactobacillus plantarum	missing	98.46	2.78	Lactobacillus_F plantarum
GCA_002737965.1	0.9975669099756691	0.0072992700729927005	cluster 228	Lactobacillus plantarum	Lactobacillus plantarum	missing	98.3	2.16	Lactobacillus_F plantarum
GCA_002737975.1	0.9927007299270073	0.0024330900243309003	cluster 228	Lactobacillus plantarum	Lactobacillus plantarum	missing	96.91	2.16	Lactobacillus_F plantarum
GCA_002738045.1	0.9951338199513382	0.009732360097323601	cluster 228	Lactobacillus plantarum	Lactobacillus plantarum	missing	97.22	2.78	Lactobacillus_F plantarum
GCA_002738065.1	0.9975669099756691	0.012165450121654502	cluster 228	Lactobacillus plantarum	Lactobacillus plantarum	missing	98.46	2.16	Lactobacillus_F plantarum
GCA_002803395.1	0.9659367396593674	0.014598540145985401	cluster 182	Lactobacillus johnsonii	Lactobacillus johnsonii	feces	95.26	0	Lactobacillus johnsonii
GCA_002906095.1	0.9586374695863747	0.019464720194647202	cluster 228	Lactobacillus plantarum	Lactobacillus plantarum	food	95.94	1.39	Lactobacillus_F plantarum
GCA_002950865.1	0.9610705596107056	0.009732360097323601	cluster 183	Lactobacillus amylovorus	Lactobacillus amylovorus	traditional youghurt	96.99	0.65	Lactobacillus amylovorus
GCA_003045645.1	1	0	cluster 228	Lactobacillus plantarum	Lactobacillus plantarum	Fruits and Vegetables	99.38	2.78	Lactobacillus_F plantarum
GCA_003045665.1	1	0	cluster 228	Lactobacillus plantarum	Lactobacillus plantarum	Fruits and Vegetables	99.07	3.09	Lactobacillus_F plantarum
GCA_003045685.1	1	0	cluster 194	Lactobacillus paraplantarum	Lactobacillus paraplantarum	Fruits and Vegetables	99.38	3.09	Lactobacillus_F paraplantarum
GCA_003045705.1	1	0	cluster 228	Lactobacillus plantarum	Lactobacillus plantarum	Fruits and Vegetables	98.97	2.78	Lactobacillus_F plantarum
GCA_003045725.1	1	0	cluster 228	Lactobacillus plantarum	Lactobacillus plantarum	Fruits and Vegetables	99.38	2.78	Lactobacillus_F plantarum
GCA_003072625.1	1	0	cluster 199	Lactobacillus reuteri	Lactobacillus reuteri	Highland barley wine	99.46	0	Lactobacillus_H reuteri_D
GCA_003122525.1	0.948905109489051	0.0535279805352798	cluster 182	Lactobacillus johnsonii	Lactobacillus johnsonii	intestinal tract of an adult worker bee	NA	NA	NA
GCA_003175035.1	0.9927007299270073	0.004866180048661801	cluster 199	Lactobacillus reuteri	Lactobacillus reuteri	feces	99.46	0.54	Lactobacillus_H reuteri
GCA_003175085.1	0.9927007299270073	0.004866180048661801	cluster 199	Lactobacillus reuteri	Lactobacillus reuteri	feces	99.46	0.54	Lactobacillus_H reuteri
GCA_003175115.1	0.9927007299270073	0.004866180048661801	cluster 199	Lactobacillus reuteri	Lactobacillus reuteri	feces	99.46	0.54	Lactobacillus_H reuteri
GCA_003288195.1	0.9975669099756691	0.0024330900243309003	cluster 231	Lactobacillus sakei	Lactobacillus sakei	kimchi	99.46	0	Lactobacillus_D sakei
GCA_003343585.1	0.7664233576642335	0.004866180048661801	NA	NA	Lactobacillus fermentum	feces	NA	NA	NA
GCA_003347445.1	1	0.0024330900243309003	cluster 228	Lactobacillus plantarum	Lactobacillus plantarum	tropical fruit	NA	NA	NA
GCA_003352825.1	1	0.0072992700729927005	cluster 239	Lactobacillus rhamnosus	Lactobacillus rhamnosus	missing	NA	NA	NA
GCA_003433375.1	1	0	cluster 236	Leuconostoc mesenteroides	Leuconostoc mesenteroides	Baechu-kimchi	NA	NA	NA
GCA_003439565.1	0.9878345498783455	0.0024330900243309003	cluster 184	Weissella cibaria (?)	Weissella cibaria	feces	NA	NA	NA
GCA_003444995.1	0.8150851581508516	0.0072992700729927005	NA	NA	Lactobacillus sp.	rat gut	81.75	0.1	Lactobacillus_B murinus
GCA_003451545.1	0.8734793187347932	0.009732360097323601	NA	NA	Lactobacillus sp.	synthetic	NA	NA	NA
GCA_003452595.1	0.9854014598540146	0.004866180048661801	cluster 224	Lactobacillus mucosae	Lactobacillus sp.	Human gut stool	97.85	0	Lactobacillus_H mucosae
GCA_003454875.1	0.7980535279805353	0	NA	NA	Lactobacillus sp.	rat gut	81.37	0	Lactobacillus_B murinus
GCA_003465085.1	0.975669099756691	0.029197080291970802	cluster 229	Lactobacillus fermentum	Lactobacillus fermentum	feces	NA	NA	NA
GCA_003482405.1	0.8661800486618005	0.014598540145985401	NA	NA	Lactobacillus sp.	fermentation	87.47	3.17	Lactobacillus_I sp003482405
GCA_003484055.1	0.8223844282238443	0.0024330900243309003	NA	NA	Leuconostoc mesenteroides	terrestrial	NA	NA	NA
GCA_003485925.1	0.6642335766423357	0.004866180048661801	NA	NA	Lactobacillus sp.	fermentation	NA	NA	NA
GCA_003500645.1	0.8734793187347932	0.0072992700729927005	NA	NA	Lactobacillus acetotolerans	fermentation	81.6	1.95	Lactobacillus acetotolerans
GCA_003500925.1	0.9610705596107056	0.012165450121654502	cluster 151	Lactobacillus silagincola	Lactobacillus sp.	fermentation	84.92	1.56	Lactobacillus_G silagincola
GCA_003503615.1	0.851581508515815	0.0413625304136253	NA	NA	Lactobacillus johnsonii	rat gut	NA	NA	NA
GCA_003511245.1	0.7104622871046229	0.012165450121654502	NA	NA	Lactobacillus acetotolerans	fermentation	NA	NA	NA
GCA_003512765.1	0.6204379562043796	0	NA	NA	Weissella confusa	terrestrial	NA	NA	NA
GCA_003513725.1	0.7493917274939172	0.004866180048661801	NA	NA	Lactobacillus sp.	mouse gut	73.05	0.94	Lactobacillus_B murinus
GCA_003513805.1	0.9829683698296837	0	cluster 204	Lactobacillus salivarius	Lactobacillus sp.	Human gut stool	97.38	0	Lactobacillus_B salivarius
GCA_003517185.1	0.8345498783454988	0.0024330900243309003	NA	NA	Lactobacillus sp.	metagenome	89.33	1.05	Lactobacillus_K crustorum
GCA_003521925.1	0.7712895377128953	0.0024330900243309003	NA	NA	Leuconostoc lactis	terrestrial	NA	NA	NA
GCA_003523685.1	0.8953771289537713	0.051094890510948905	NA	NA	Lactobacillus sp.	wastewater	87.26	4.34	Lactobacillus amylovorus
GCA_003529125.1	0.9975669099756691	0.0024330900243309003	cluster 147	Leuconostoc lactis	Leuconostoc lactis	food	99.44	0.11	Leuconostoc lactis_A
GCA_003529885.1	0.9951338199513382	0.0024330900243309003	cluster 215	Lactobacillus ruminis	Lactobacillus sp.	gut	98.43	0.52	Lactobacillus_B ruminis
GCA_003533085.1	0.9902676399026764	0	cluster 236	Leuconostoc mesenteroides	Leuconostoc mesenteroides	metagenome	98.94	0	Leuconostoc mesenteroides
GCA_003533255.1	0.9951338199513382	0.0024330900243309003	cluster 129	Pediococcus parvulus (?)	Pediococcus sp.	metagenome	99.38	0.62	Pediococcus parvulus
GCA_003535615.1	0.8077858880778589	0	NA	NA	Weissella cibaria	metagenome	78.07	0.15	Weissella cibaria
GCA_003535895.1	1	0	cluster 157	Leuconostoc citreum (?)	Leuconostoc citreum	metagenome	99.89	0	Leuconostoc citreum
GCA_003536195.1	0.7518248175182481	0.0072992700729927005	NA	NA	Lactobacillus sp.	mouse gut	75.43	1.31	Lactobacillus_B murinus
GCA_003539685.1	0.829683698296837	0.014598540145985401	NA	NA	Lactobacillus acetotolerans	fermentation	73.05	1.14	Lactobacillus acetotolerans
GCA_003542855.1	0.8978102189781022	0.0024330900243309003	NA	NA	Weissella cibaria	metagenome	89.26	0	Weissella cibaria
GCA_003542875.1	0.9975669099756691	0.004866180048661801	cluster 176	Leuconostoc pseudomesenteroides (?)	Leuconostoc pseudomesenteroides	metagenome	99.21	0.18	Leuconostoc pseudomesenteroides
GCA_003597635.1	1	0.0024330900243309003	cluster 228	Lactobacillus plantarum	Lactobacillus plantarum	kimchi	NA	NA	NA
GCA_003627255.1	1	0.004866180048661801	cluster 200	Lactobacillus paracasei	Lactobacillus paracasei	healthy infant fecal samples	NA	NA	NA
GCA_003666485.1	1	0.0024330900243309003	cluster 2	Unidentified species 7	Lactobacillus brevis	healthy adult male gut	NA	NA	NA
GCA_003710225.1	0.9878345498783455	0.021897810218978103	cluster 229	Lactobacillus fermentum	Lactobacillus fermentum	Fresh milk	NA	NA	NA
GCA_003712275.1	1	0	cluster 200	Lactobacillus paracasei	Lactobacillus paracasei	Gruyere	NA	NA	NA
GCA_003712325.1	1	0.0072992700729927005	cluster 200	Lactobacillus paracasei	Lactobacillus paracasei	Gruyere	NA	NA	NA
GCA_003712385.1	1	0	cluster 200	Lactobacillus paracasei	Lactobacillus paracasei	Gruyere	NA	NA	NA
GCA_003712445.1	1	0	cluster 200	Lactobacillus paracasei	Lactobacillus paracasei	Gruyere	NA	NA	NA
GCA_003712505.1	1	0	cluster 200	Lactobacillus paracasei	Lactobacillus paracasei	milk	NA	NA	NA
GCA_003712525.1	1	0	cluster 200	Lactobacillus paracasei	Lactobacillus paracasei	Gruyere	NA	NA	NA
GCA_003712585.1	1	0.0024330900243309003	cluster 200	Lactobacillus paracasei	Lactobacillus paracasei	milk	NA	NA	NA
GCA_003712645.1	1	0	cluster 200	Lactobacillus paracasei	Lactobacillus paracasei	Gruyere	NA	NA	NA
GCA_003712705.1	1	0.0024330900243309003	cluster 200	Lactobacillus paracasei	Lactobacillus paracasei	milk	NA	NA	NA
GCA_003712725.1	1	0	cluster 200	Lactobacillus paracasei	Lactobacillus paracasei	milk	NA	NA	NA
GCA_003712795.1	1	0	cluster 200	Lactobacillus paracasei	Lactobacillus paracasei	milk	NA	NA	NA
GCA_003712825.1	1	0.0024330900243309003	cluster 200	Lactobacillus paracasei	Lactobacillus paracasei	mountain cheese	NA	NA	NA
GCA_003712875.1	1	0	cluster 200	Lactobacillus paracasei	Lactobacillus paracasei	milk	NA	NA	NA
GCA_003712925.1	1	0	cluster 200	Lactobacillus paracasei	Lactobacillus paracasei	Gruyere	NA	NA	NA
GCA_003712965.1	1	0	cluster 200	Lactobacillus paracasei	Lactobacillus paracasei	cheese	NA	NA	NA
GCA_003713005.1	1	0	cluster 200	Lactobacillus paracasei	Lactobacillus paracasei	semi-hard cheese	NA	NA	NA
GCA_003814285.1	0.9975669099756691	0.004866180048661801	cluster 230	Lactobacillus delbrueckii	Lactobacillus delbrueckii	Natural whey culture from Gruyere cheese	NA	NA	NA
GCA_003814305.1	1	0.004866180048661801	cluster 191	Lactobacillus helveticus	Lactobacillus helveticus	Natural whey culture from Gruyere cheese	NA	NA	NA
GCA_003814325.1	0.9975669099756691	0.004866180048661801	cluster 191	Lactobacillus helveticus	Lactobacillus helveticus	Natural whey culture from Gruyere cheese	NA	NA	NA
GCA_003855655.1	1	0.0024330900243309003	cluster 229	Lactobacillus fermentum	Lactobacillus fermentum	kimchi	NA	NA	NA
GCA_900088455.1	0.9878345498783455	0.0024330900243309003	cluster 3	New species 8	Lactobacillus delbrueckii	NA	96.75	0	Lactobacillus delbrueckii_A
GCA_900248175.1	0.9878345498783455	0.021897810218978103	cluster 239	Lactobacillus rhamnosus	Lactobacillus rhamnosus	NA	97.42	0.16	Lactobacillus_C rhamnosus
GCA_900314675.1	0.7226277372262774	0.0024330900243309003	NA	NA	uncultured Sharpea sp.	NA	99.06	0.94	Sharpea azabuensis
GCA_900315515.1	0.7250608272506083	0	NA	NA	uncultured Sharpea sp.	NA	99.06	0.94	Sharpea azabuensis
GCA_900315725.1	0.7055961070559611	0.0024330900243309003	NA	NA	uncultured Sharpea sp.	NA	96.7	1.42	Sharpea azabuensis
GCA_900317185.1	0.6618004866180048	0.0024330900243309003	NA	NA	uncultured Sharpea sp.	NA	93.87	0.94	Sharpea azabuensis
GCA_900317255.1	0.6690997566909975	0.014598540145985401	NA	NA	uncultured Sharpea sp.	NA	93.87	7.08	Sharpea azabuensis
GCA_900317435.1	0.7007299270072993	0.0024330900243309003	NA	NA	uncultured Sharpea sp.	NA	93.4	0.94	Sharpea azabuensis
GCA_900452585.1	0.9902676399026764	0.012165450121654502	cluster 228	Lactobacillus plantarum	Lactobacillus plantarum	NA	98.25	2.16	Lactobacillus_F plantarum
GCA_900460455.1	0.7031630170316302	0.012165450121654502	NA	NA	Weissella viridescens	not available: to be reported later	NA	NA	NA
GCF_000008065.1	0.9975669099756691	0.0024330900243309003	cluster 182	Lactobacillus johnsonii	Lactobacillus johnsonii	NA	99.22	0	Lactobacillus johnsonii
GCF_000008925.1	1	0.0024330900243309003	cluster 204	Lactobacillus salivarius	Lactobacillus salivarius	NA	99.48	0.52	Lactobacillus_B salivarius
GCF_000010005.1	0.9927007299270073	0.0024330900243309003	cluster 199	Lactobacillus reuteri	Lactobacillus reuteri	NA	98.9	0	Lactobacillus_H reuteri
GCF_000010145.1	1	0.0024330900243309003	cluster 229	Lactobacillus fermentum	Lactobacillus fermentum	NA	99.18	0.82	Lactobacillus_H fermentum
GCF_000011045.1	1	0	cluster 239	Lactobacillus rhamnosus	Lactobacillus rhamnosus	NA	99.46	0	Lactobacillus_C rhamnosus
GCF_000011985.1	0.9975669099756691	0	cluster 193	Lactobacillus acidophilus	Lactobacillus acidophilus	NA	98.94	0	Lactobacillus acidophilus
GCF_000014385.1	1	0	cluster 189	Oenococcus oeni	Oenococcus oeni	NA	98.66	0	Oenococcus oeni
GCF_000014405.1	0.9975669099756691	0.0024330900243309003	cluster 230	Lactobacillus delbrueckii	Lactobacillus delbrueckii	NA	99.35	0	Lactobacillus delbrueckii
GCF_000014425.1	1	0	cluster 233	Lactobacillus gasseri	Lactobacillus gasseri	NA	98.45	0	Lactobacillus gasseri
GCF_000014445.1	1	0.0024330900243309003	cluster 236	Leuconostoc mesenteroides	Leuconostoc mesenteroides	NA	100	0.53	Leuconostoc mesenteroides
GCF_000014465.1	1	0.0024330900243309003	cluster 237	Lactobacillus brevis	Lactobacillus brevis	NA	99.06	0	Lactobacillus_G brevis
GCF_000014505.1	0.9927007299270073	0	cluster 235	Pediococcus pentosaceus	Pediococcus pentosaceus	NA	99.38	0	Pediococcus pentosaceus
GCF_000014525.1	0.9975669099756691	0.0024330900243309003	cluster 200	Lactobacillus paracasei	Lactobacillus paracasei	NA	99.46	0	Lactobacillus_C paracasei
GCF_000015385.1	0.9975669099756691	0.0024330900243309003	cluster 191	Lactobacillus helveticus	Lactobacillus helveticus	NA	98.7	0	Lactobacillus helveticus
GCF_000016825.1	0.9927007299270073	0.0024330900243309003	cluster 199	Lactobacillus reuteri	Lactobacillus reuteri	NA	98.9	0	Lactobacillus_H reuteri
GCF_000019245.2	1	0.004866180048661801	cluster 200	Lactobacillus paracasei	Lactobacillus casei	koumiss (fermented mare's milk)	NA	NA	NA
GCF_000019245.4	1	0.0024330900243309003	cluster 200	Lactobacillus paracasei	Lactobacillus paracasei	koumiss (fermented mare's milk)	99.46	0	Lactobacillus_C paracasei
GCF_000023085.1	1	0	cluster 228	Lactobacillus plantarum	Lactobacillus plantarum	NA	99.38	2.78	Lactobacillus_F plantarum
GCF_000026065.1	0.9975669099756691	0.0024330900243309003	cluster 231	Lactobacillus sakei	Lactobacillus sakei	NA	99.46	0	Lactobacillus_D sakei
GCF_000026405.1	1	0	cluster 157	Leuconostoc citreum (?)	Leuconostoc citreum	NA	99.89	0	Leuconostoc citreum
GCF_000026485.1	1	0.0024330900243309003	cluster 200	Lactobacillus paracasei	Lactobacillus casei	NA	99.46	0	Lactobacillus_C paracasei
GCF_000026505.1	1	0	cluster 239	Lactobacillus rhamnosus	Lactobacillus rhamnosus	NA	99.46	0	Lactobacillus_C rhamnosus
GCF_000026525.1	0.9975669099756691	0.0024330900243309003	cluster 239	Lactobacillus rhamnosus	Lactobacillus rhamnosus	NA	99.46	0	Lactobacillus_C rhamnosus
GCF_000056065.1	0.9975669099756691	0.0024330900243309003	cluster 230	Lactobacillus delbrueckii	Lactobacillus delbrueckii	NA	98.38	0	Lactobacillus delbrueckii
GCF_000091405.1	1	0.0024330900243309003	cluster 182	Lactobacillus johnsonii	Lactobacillus johnsonii	NA	99.22	0	Lactobacillus johnsonii
GCF_000091765.1	1	0	cluster 234	Lactobacillus crispatus	Lactobacillus crispatus	NA	99.03	0	Lactobacillus crispatus
GCF_000092505.1	1	0	cluster 6	Leuconostoc kimchii	Leuconostoc kimchii	NA	100	0	Leuconostoc kimchii
GCF_000143435.1	1	0.0024330900243309003	cluster 204	Lactobacillus salivarius	Lactobacillus salivarius	NA	NA	NA	NA
GCF_000143645.1	1	0	cluster 233	Lactobacillus gasseri	Lactobacillus paragasseri	missing	99.22	0	Lactobacillus gasseri_A
GCF_000143745.1	0.9975669099756691	0	cluster 228	Lactobacillus plantarum	Lactobacillus plantarum	missing	99.07	2.78	Lactobacillus_F plantarum
GCF_000146325.1	0.9927007299270073	0	cluster 218	Pediococcus acidilactici	Pediococcus acidilactici	missing	99.38	0	Pediococcus acidilactici
GCF_000148815.2	1	0	cluster 228	Lactobacillus plantarum	Lactobacillus plantarum	NA	99.38	2.78	Lactobacillus_F plantarum
GCF_000149065.1	0.9805352798053528	0	cluster 162	Lactobacillus iners	Lactobacillus iners	missing	99.63	0.44	Lactobacillus iners
GCF_000149085.1	0.9732360097323601	0.004866180048661801	cluster 162	Lactobacillus iners	Lactobacillus iners	missing	99.19	0.44	Lactobacillus iners
GCF_000149105.1	0.9562043795620438	0.0072992700729927005	cluster 162	Lactobacillus iners	Lactobacillus iners	missing	98.84	0.44	Lactobacillus iners
GCF_000149125.1	0.9464720194647201	0.0024330900243309003	cluster 162	Lactobacillus iners	Lactobacillus iners	missing	98.2	0	Lactobacillus iners
GCF_000149145.1	0.9878345498783455	0	cluster 162	Lactobacillus iners	Lactobacillus iners	missing	99.41	0.44	Lactobacillus iners
GCF_000155515.2	1	0.0024330900243309003	cluster 200	Lactobacillus paracasei	Lactobacillus paracasei	NA	99.46	0	Lactobacillus_C paracasei
GCF_000155915.2	0.975669099756691	0.004866180048661801	cluster 160	Lactobacillus jensenii	Lactobacillus jensenii	missing	97.62	0.86	Lactobacillus jensenii
GCF_000155935.2	0.9927007299270073	0.012165450121654502	cluster 233	Lactobacillus gasseri	Lactobacillus gasseri	vaginal tract	NA	NA	NA
GCF_000159175.1	1	0.009732360097323601	cluster 45	Lactobacillus hilgardii	Lactobacillus brevis	missing	99.38	0.31	Lactobacillus_G hilgardii
GCF_000159195.1	1	0.0024330900243309003	cluster 45	Lactobacillus hilgardii	Lactobacillus buchneri	missing	99.38	0.47	Lactobacillus_G hilgardii
GCF_000159215.1	1	0.0024330900243309003	cluster 229	Lactobacillus fermentum	Lactobacillus fermentum	missing	98.63	0	Lactobacillus_H fermentum
GCF_000159315.1	1	0.004866180048661801	cluster 45	Lactobacillus hilgardii	Lactobacillus hilgardii	missing	98.44	0.31	Lactobacillus_G hilgardii
GCF_000159335.1	0.9951338199513382	0	cluster 132	Unidentified species 4	Lactobacillus jensenii	missing	98.74	0	Lactobacillus jensenii_A
GCF_000159355.1	1	0.0024330900243309003	cluster 182	Lactobacillus johnsonii	Lactobacillus johnsonii	missing	99.14	0.19	Lactobacillus johnsonii
GCF_000159375.2	1	0	cluster 215	Lactobacillus ruminis	Lactobacillus ruminis	gastrointestinal tract	99.37	0	Lactobacillus_B ruminis
GCF_000159395.1	1	0	cluster 204	Lactobacillus salivarius	Lactobacillus salivarius	missing	99.48	0	Lactobacillus_B salivarius
GCF_000159415.1	1	0.004866180048661801	cluster 87	Lactobacillus ultunensis	Lactobacillus ultunensis	missing	98.9	0	Lactobacillus ultunensis
GCF_000159435.1	0.9975669099756691	0.0024330900243309003	cluster 201	Lactobacillus vaginalis	Lactobacillus vaginalis	missing	98.64	1.9	Lactobacillus_H vaginalis
GCF_000159455.2	1	0	cluster 199	Lactobacillus reuteri	Lactobacillus reuteri	NA	99.46	0	Lactobacillus_H reuteri
GCF_000159475.2	0.9951338199513382	0.0024330900243309003	cluster 199	Lactobacillus reuteri	Lactobacillus reuteri	gastrointestinal tract	99.45	0	Lactobacillus_H reuteri
GCF_000159495.1	0.9975669099756691	0	cluster 200	Lactobacillus paracasei	Lactobacillus paracasei	missing	99.31	0	Lactobacillus_C paracasei
GCF_000159615.1	1	0	cluster 199	Lactobacillus reuteri	Lactobacillus reuteri	missing	99.46	0	Lactobacillus_H reuteri
GCF_000159715.1	0.9975669099756691	0	cluster 193	Lactobacillus acidophilus	Lactobacillus acidophilus	missing	97.65	0	Lactobacillus acidophilus
GCF_000160175.1	1	0.004866180048661801	cluster 239	Lactobacillus rhamnosus	Lactobacillus rhamnosus	missing	99.41	0	Lactobacillus_C rhamnosus
GCF_000160515.1	1	0.004866180048661801	cluster 234	Lactobacillus crispatus	Lactobacillus crispatus	missing	99.03	0.09	Lactobacillus crispatus
GCF_000160575.1	0.9951338199513382	0	cluster 148	Weissella paramesenteroides	Weissella paramesenteroides	missing	99.39	0	Weissella paramesenteroides
GCF_000160595.1	0.9902676399026764	0	cluster 236	Leuconostoc mesenteroides	Leuconostoc mesenteroides	missing	100	0	Leuconostoc mesenteroides
GCF_000160715.1	0.9927007299270073	0.0024330900243309003	cluster 199	Lactobacillus reuteri	Lactobacillus reuteri	missing	98.63	0	Lactobacillus_H reuteri
GCF_000160835.1	0.9975669099756691	0.009732360097323601	cluster 66	Lactobacillus antri	Lactobacillus antri	missing	98.82	0	Lactobacillus_H antri
GCF_000160855.1	0.9975669099756691	0	cluster 191	Lactobacillus helveticus	Lactobacillus helveticus	missing	98.16	0.32	Lactobacillus helveticus
GCF_000160875.1	0.9902676399026764	0	cluster 162	Lactobacillus iners	Lactobacillus iners	missing	99.41	0.44	Lactobacillus iners
GCF_000161895.2	0.9951338199513382	0.0024330900243309003	cluster 132	Unidentified species 4	Lactobacillus jensenii	missing	98.83	0	Lactobacillus jensenii_A
GCF_000161915.2	1	0.004866180048661801	cluster 234	Lactobacillus crispatus	Lactobacillus crispatus	missing	98.38	0.09	Lactobacillus crispatus
GCF_000161935.1	0.9951338199513382	0.012165450121654502	cluster 4	Lactobacillus coleohominis (?)	Lactobacillus coleohominis	missing	100	0	Lactobacillus_H coleohominis
GCF_000162255.1	1	0	cluster 234	Lactobacillus crispatus	Lactobacillus crispatus	missing	99.03	0.09	Lactobacillus crispatus
GCF_000162315.1	0.9975669099756691	0.004866180048661801	cluster 234	Lactobacillus crispatus	Lactobacillus crispatus	missing	98.38	0.74	Lactobacillus crispatus
GCF_000162335.1	0.9951338199513382	0.0024330900243309003	cluster 160	Lactobacillus jensenii	Lactobacillus jensenii	missing	98.76	0	Lactobacillus jensenii
GCF_000162395.1	1	0	cluster 229	Lactobacillus fermentum	Lactobacillus fermentum	missing	98.63	0	Lactobacillus_H fermentum
GCF_000162435.1	0.9951338199513382	0	cluster 132	Unidentified species 4	Lactobacillus jensenii	missing	98.38	0	Lactobacillus jensenii_A
GCF_000163095.1	0.9927007299270073	0	cluster 218	Pediococcus acidilactici	Pediococcus acidilactici	missing	99.38	0	Pediococcus acidilactici
GCF_000165675.1	0.9659367396593674	0.004866180048661801	cluster 5	Leuconostoc fallax	Leuconostoc fallax	NA	95.67	0.52	Leuconostoc_A fallax
GCF_000165775.1	1	0	cluster 191	Lactobacillus helveticus	Lactobacillus helveticus	NA	99.03	0	Lactobacillus helveticus
GCF_000165885.1	0.8077858880778589	0.009732360097323601	NA	NA	Lactobacillus crispatus	missing	NA	NA	NA
GCF_000166715.1	1	0	cluster 225	Leuconostoc gelidum	Leuconostoc gelidum	kimchi	99.44	0.19	Leuconostoc gelidum
GCF_000166735.1	0.9562043795620438	0.012165450121654502	cluster 225	Leuconostoc gelidum	Leuconostoc inhae	kimchi	NA	NA	NA
GCF_000166795.1	0.9951338199513382	0.0072992700729927005	cluster 152	Lactobacillus coryniformis	Lactobacillus coryniformis	NA	97.83	1.36	Lactobacillus_E coryniformis
GCF_000168255.1	1	0	cluster 199	Lactobacillus reuteri	Lactobacillus reuteri	NA	99.45	0	Lactobacillus_H reuteri
GCF_000168955.1	0.9391727493917275	0.0024330900243309003	cluster 189	Oenococcus oeni	Oenococcus oeni	NA	NA	NA	NA
GCF_000173255.4	1	0	cluster 239	Lactobacillus rhamnosus	Lactobacillus rhamnosus	NA	99.46	0	Lactobacillus_C rhamnosus
GCF_000175035.1	0.9927007299270073	0	cluster 160	Lactobacillus jensenii	Lactobacillus jensenii	missing	98.83	0	Lactobacillus jensenii
GCF_000175055.1	0.9975669099756691	0	cluster 233	Lactobacillus gasseri	Lactobacillus gasseri	missing	99.22	0	Lactobacillus gasseri
GCF_000175355.1	0.9975669099756691	0	cluster 189	Oenococcus oeni	Oenococcus oeni	NA	98.13	0	Oenococcus oeni
GCF_000176975.2	0.9975669099756691	0.004866180048661801	cluster 234	Lactobacillus crispatus	Lactobacillus crispatus	missing	99.03	0.09	Lactobacillus crispatus
GCF_000176995.2	1	0	cluster 233	Lactobacillus gasseri	Lactobacillus gasseri	missing	99.22	0	Lactobacillus gasseri
GCF_000177035.2	1	0.0024330900243309003	cluster 233	Lactobacillus gasseri	Lactobacillus gasseri	missing	99.22	0.78	Lactobacillus gasseri
GCF_000177415.1	0.9805352798053528	0.012165450121654502	cluster 233	Lactobacillus gasseri	Lactobacillus gasseri	missing	NA	NA	NA
GCF_000177575.1	1	0.004866180048661801	cluster 234	Lactobacillus crispatus	Lactobacillus crispatus	missing	99.03	0.31	Lactobacillus crispatus
GCF_000177755.1	0.9902676399026764	0	cluster 162	Lactobacillus iners	Lactobacillus iners	NA	99.41	0.44	Lactobacillus iners
GCF_000178475.1	1	0	cluster 139	Lactobacillus amylolyticus	Lactobacillus amylolyticus	missing	99.03	0.32	Lactobacillus amylolyticus
GCF_000179375.1	0.9975669099756691	0.004866180048661801	cluster 230	Lactobacillus delbrueckii	Lactobacillus delbrueckii	missing	99.03	0	Lactobacillus delbrueckii
GCF_000179435.1	1	0	cluster 199	Lactobacillus reuteri	Lactobacillus reuteri	NA	99.46	0.54	Lactobacillus_H reuteri
GCF_000179455.1	1	0	cluster 199	Lactobacillus reuteri	Lactobacillus reuteri	NA	99.46	0.79	Lactobacillus_H reuteri
GCF_000179475.1	0.9951338199513382	0.004866180048661801	cluster 204	Lactobacillus salivarius	Lactobacillus salivarius	missing	NA	NA	NA
GCF_000179875.1	0.9975669099756691	0	cluster 147	Leuconostoc lactis	Leuconostoc lactis	NA	99.44	0	Leuconostoc lactis_A
GCF_000179935.1	0.9854014598540146	0.004866180048661801	cluster 162	Lactobacillus iners	Lactobacillus iners	missing	99.63	0.44	Lactobacillus iners
GCF_000179955.1	0.9902676399026764	0	cluster 162	Lactobacillus iners	Lactobacillus iners	missing	99.41	0.44	Lactobacillus iners
GCF_000179975.1	0.9878345498783455	0	cluster 162	Lactobacillus iners	Lactobacillus iners	missing	99.41	0.44	Lactobacillus iners
GCF_000179995.1	0.9854014598540146	0	cluster 162	Lactobacillus iners	Lactobacillus iners	missing	99.41	0.44	Lactobacillus iners
GCF_000180015.1	0.9975669099756691	0.009732360097323601	cluster 41	Lactobacillus oris	Lactobacillus oris	missing	99.45	0.55	Lactobacillus_H oris
GCF_000182835.1	0.9975669099756691	0.0072992700729927005	cluster 230	Lactobacillus delbrueckii	Lactobacillus delbrueckii	NA	99.03	0	Lactobacillus delbrueckii
GCF_000182855.2	1	0	cluster 183	Lactobacillus amylovorus	Lactobacillus amylovorus	porcine feces	98.94	0	Lactobacillus amylovorus
GCF_000183825.1	0.9927007299270073	0.0024330900243309003	cluster 163	Lactobacillus animalis	Lactobacillus animalis	NA	99.3	0	Lactobacillus_B animalis
GCF_000184285.1	1	0.014598540145985401	cluster 152	Lactobacillus coryniformis	Lactobacillus coryniformis	Korean traditional kimchi	98.1	1.9	Lactobacillus_E coryniformis
GCF_000184535.1	0.9927007299270073	0.009732360097323601	cluster 153	Lactobacillus farciminis	Lactobacillus farciminis	Korean traditional kimchi	99.78	1.57	Lactobacillus_K farciminis
GCF_000185045.1	0.9708029197080292	0	cluster 115	Fructobacillus fructosus	Fructobacillus fructosus	NA	98.52	0	Fructobacillus fructosus
GCF_000185065.1	0.9951338199513382	0.4793187347931874	NA	NA	Leuconostoc pseudomesenteroides	NA	NA	NA	NA
GCF_000185085.1	0.8637469586374696	0.11678832116788321	NA	NA	Leuconostoc lactis	NA	NA	NA	NA
GCF_000185405.1	0.9902676399026764	0	cluster 162	Lactobacillus iners	Lactobacillus iners	"urogenital tract, vaginal"	99.63	0.44	Lactobacillus iners
GCF_000185465.1	0.9878345498783455	0.004866180048661801	cluster 179	Lactobacillus fructivorans	Lactobacillus fructivorans	NA	99.37	0.16	Lactobacillus_G fructivorans
GCF_000189515.1	1	0.0170316301703163	cluster 191	Lactobacillus helveticus	Lactobacillus helveticus	NA	99.03	1.62	Lactobacillus helveticus
GCF_000191165.1	0.9951338199513382	0.0024330900243309003	cluster 230	Lactobacillus delbrueckii	Lactobacillus delbrueckii	NA	99.03	0.65	Lactobacillus delbrueckii
GCF_000191545.1	1	0	cluster 183	Lactobacillus amylovorus	Lactobacillus amylovorus	NA	98.94	0	Lactobacillus amylovorus
GCF_000191685.1	0.9902676399026764	0	cluster 162	Lactobacillus iners	Lactobacillus iners	NA	99.41	0.44	Lactobacillus iners
GCF_000191705.1	0.9878345498783455	0	cluster 162	Lactobacillus iners	Lactobacillus iners	NA	99.41	0.44	Lactobacillus iners
GCF_000192165.1	0.9975669099756691	0.0072992700729927005	cluster 230	Lactobacillus delbrueckii	Lactobacillus delbrueckii	NA	98.9	0	Lactobacillus delbrueckii
GCF_000193635.1	0.9951338199513382	0	cluster 184	Weissella cibaria (?)	Weissella cibaria	kimchi	98.77	0.82	Weissella cibaria
GCF_000194115.1	1	0	cluster 183	Lactobacillus amylovorus	Lactobacillus amylovorus	ileum	98.94	0	Lactobacillus amylovorus
GCF_000194765.1	1	0.0024330900243309003	cluster 200	Lactobacillus paracasei	Lactobacillus paracasei	homemade koumiss	99.46	0	Lactobacillus_C paracasei
GCF_000194785.1	1	0.0024330900243309003	cluster 200	Lactobacillus paracasei	Lactobacillus paracasei	traditional dairy products	99.46	0	Lactobacillus_C paracasei
GCF_000195355.1	0.9951338199513382	0.009732360097323601	cluster 191	Lactobacillus helveticus	Lactobacillus helveticus	healthy human vaginal cavity	NA	NA	NA
GCF_000195375.1	0.6666666666666666	0.014598540145985401	NA	NA	Lactobacillus rhamnosus	healthy human intestinal cavity	NA	NA	NA
GCF_000196855.1	1	0	cluster 225	Leuconostoc gelidum	Leuconostoc gelidum	NA	99.44	0	Leuconostoc inhae
GCF_000203855.3	1	0	cluster 228	Lactobacillus plantarum	Lactobacillus plantarum	NA	99.38	2.24	Lactobacillus_F plantarum
GCF_000204435.1	0.9878345498783455	0	cluster 162	Lactobacillus iners	Lactobacillus iners	NA	99.41	0.44	Lactobacillus iners
GCF_000204985.1	1	0.0024330900243309003	cluster 182	Lactobacillus johnsonii	Lactobacillus johnsonii	NA	99.22	0	Lactobacillus johnsonii
GCF_000210515.1	0.9805352798053528	0.0072992700729927005	cluster 229	Lactobacillus fermentum	Lactobacillus fermentum	NA	96.95	1.37	Lactobacillus_H fermentum
GCF_000211375.1	1	0	cluster 48	Lactobacillus buchneri	Lactobacillus buchneri	NA	99.06	0	Lactobacillus_G buchneri
GCF_000214785.1	1	0.004866180048661801	cluster 209	Lactobacillus kefiranofaciens	Lactobacillus kefiranofaciens	NA	99.03	1.21	Lactobacillus kefiranofaciens
GCF_000215465.1	1	0.0024330900243309003	cluster 204	Lactobacillus salivarius	Lactobacillus salivarius	NA	99.48	0.31	Lactobacillus_B salivarius
GCF_000217735.1	1	0	cluster 204	Lactobacillus salivarius	Lactobacillus salivarius	NA	99.48	0.26	Lactobacillus_B salivarius
GCF_000217755.1	1	0.004866180048661801	cluster 215	Lactobacillus ruminis	Lactobacillus ruminis	NA	98.95	0.52	Lactobacillus_B ruminis
GCF_000219475.1	0.9051094890510949	0	cluster 182	Lactobacillus johnsonii	Lactobacillus johnsonii	NA	NA	NA	NA
GCF_000219785.1	0.9975669099756691	0	cluster 6	Leuconostoc kimchii	Leuconostoc sp. C2	kimchi	100	0	Leuconostoc kimchii
GCF_000219805.1	0.9610705596107056	0	cluster 167	Weissella koreensis (?)	Weissella koreensis	kimchi	96.99	0	Weissella koreensis
GCF_000221505.1	0.9975669099756691	0.012165450121654502	cluster 41	Lactobacillus oris	Lactobacillus oris	NA	99.26	0	Lactobacillus_H oris
GCF_000224985.1	1	0.0024330900243309003	cluster 215	Lactobacillus ruminis	Lactobacillus ruminis	NA	98.95	0	Lactobacillus_B ruminis
GCF_000225325.1	0.9878345498783455	0.0024330900243309003	cluster 180	Lactobacillus sanfranciscensis	Lactobacillus sanfranciscensis	NA	99.38	1.09	Lactobacillus_G sanfranciscensis
GCF_000225845.1	1	0	cluster 215	Lactobacillus ruminis	Lactobacillus ruminis	NA	99.37	0	Lactobacillus_B ruminis
GCF_000226235.1	1	0.0024330900243309003	cluster 239	Lactobacillus rhamnosus	Lactobacillus rhamnosus	NA	98.85	0	Lactobacillus_C rhamnosus
GCF_000227195.1	0.9902676399026764	0	cluster 162	Lactobacillus iners	Lactobacillus iners	missing	99.41	0.44	Lactobacillus iners
GCF_000233755.1	1	0	cluster 239	Lactobacillus rhamnosus	Lactobacillus rhamnosus	NA	99.46	0	Lactobacillus_C rhamnosus
GCF_000234825.1	1	0	cluster 236	Leuconostoc mesenteroides	Leuconostoc mesenteroides	NA	NA	NA	NA
GCF_000234825.2	1	0	cluster 236	Leuconostoc mesenteroides	Leuconostoc mesenteroides	NA	NA	NA	NA
GCF_000234825.3	1	0	cluster 236	Leuconostoc mesenteroides	Leuconostoc mesenteroides	NA	100	0	Leuconostoc mesenteroides
GCF_000235705.1	0.9975669099756691	0.0024330900243309003	cluster 221	Lactobacillus curvatus	Lactobacillus curvatus	Argentinian dry fermented sausage	99.46	0	Lactobacillus_D curvatus
GCF_000235785.1	1	0	cluster 239	Lactobacillus rhamnosus	Lactobacillus rhamnosus	dairy starter culture	99.46	0	Lactobacillus_C rhamnosus
GCF_000235805.1	0.9902676399026764	0	cluster 218	Pediococcus acidilactici	Pediococcus acidilactici	pasture gramineae	100	0	Pediococcus acidilactici
GCF_000235865.1	1	0	cluster 239	Lactobacillus rhamnosus	Lactobacillus rhamnosus	NA	99.46	0	Lactobacillus_C rhamnosus
GCF_000236455.1	0.9975669099756691	0	cluster 199	Lactobacillus reuteri	Lactobacillus reuteri	NA	NA	NA	NA
GCF_000236455.2	0.9975669099756691	0	cluster 199	Lactobacillus reuteri	Lactobacillus reuteri	NA	99.45	0.27	Lactobacillus_H reuteri
GCF_000237995.1	0.9854014598540146	0	cluster 131	Pediococcus claussenii	Pediococcus claussenii	NA	97.84	0	Pediococcus claussenii
GCF_000238835.1	0.9975669099756691	0.0072992700729927005	cluster 75	Lactobacillus parafarraginis	Lactobacillus parafarraginis	NA	99.06	1.46	Lactobacillus_G parafarraginis
GCF_000239895.1	1	0	cluster 157	Leuconostoc citreum (?)	Leuconostoc citreum	NA	99.89	0.08	Leuconostoc citreum
GCF_000239915.1	0.9975669099756691	0	cluster 157	Leuconostoc citreum (?)	Leuconostoc citreum	NA	99.89	0	Leuconostoc citreum
GCF_000239935.1	1	0	cluster 157	Leuconostoc citreum (?)	Leuconostoc citreum	NA	99.89	0	Leuconostoc citreum
GCF_000239955.1	0.9951338199513382	0.0024330900243309003	cluster 219	Weissella confusa	Weissella confusa	NA	98.77	0	Weissella confusa
GCF_000241055.1	0.9878345498783455	0	cluster 133	Oenococcus kitaharae	Oenococcus kitaharae	NA	97.59	0.53	Oenococcus kitaharae
GCF_000242275.1	0.9975669099756691	0.004866180048661801	cluster 29	Lactobacillus kisonensis	Lactobacillus kisonensis	NA	99.81	0.52	Lactobacillus_G kisonensis
GCF_000247735.1	1	0.004866180048661801	cluster 228	Lactobacillus plantarum	Lactobacillus plantarum	grass silage	99.07	2.93	Lactobacillus_F plantarum
GCF_000247775.1	0.9951338199513382	0	cluster 36	Lactobacillus gastricus	Lactobacillus gastricus	human milk from Spanish woman	98.63	0.82	Lactobacillus_H gastricus
GCF_000248095.1	0.9294403892944039	0	cluster 224	Lactobacillus mucosae	Lactobacillus mucosae	small intestine of sus scrofa domesticus	NA	NA	NA
GCF_000248095.2	1	0	cluster 224	Lactobacillus mucosae	Lactobacillus mucosae	small intestine of sus scrofa domesticus	99.18	0.65	Lactobacillus_H mucosae
GCF_000255495.1	0.9951338199513382	0.0024330900243309003	cluster 65	Lactobacillus vini	Lactobacillus vini	NA	99.48	0.26	Lactobacillus_O vini
GCF_000255515.1	0.9416058394160584	0.014598540145985401	cluster 65	Lactobacillus vini	Lactobacillus vini	distillery Japungu of norteast Brazil	94.14	3.81	Lactobacillus_O vini
GCF_000260335.1	1	0.0024330900243309003	cluster 204	Lactobacillus salivarius	Lactobacillus salivarius	cecum of 6 weeks-old tunisian healthy chicken	98.78	0.26	Lactobacillus_B salivarius
GCF_000260375.1	0.9172749391727494	0.42092457420924573	NA	NA	Leuconostoc carnosum	NA	NA	NA	NA
GCF_000260395.1	0.9975669099756691	0.0024330900243309003	cluster 42	Lactobacillus suebicus	Lactobacillus suebicus	NA	99.46	0.27	Lactobacillus_H suebicus
GCF_000260415.1	0.9951338199513382	0	cluster 105	Lactobacillus mali	Lactobacillus mali	NA	98.69	0.89	Lactobacillus_O mali
GCF_000260435.1	1	0.0072992700729927005	cluster 238	Lactobacillus casei	Lactobacillus zeae	NA	99.46	0.36	Lactobacillus_C zeae
GCF_000260455.1	0.9927007299270073	0.0024330900243309003	cluster 34	Lactobacillus versmoldensis	Lactobacillus versmoldensis	NA	99.48	0.59	Lactobacillus_K versmoldensis
GCF_000260635.1	0.9951338199513382	0.0170316301703163	cluster 216	Lactobacillus acidipiscis	Lactobacillus acidipiscis	NA	98.43	2.53	Lactobacillus_B acidipiscis
GCF_000260775.1	0.9878345498783455	0	cluster 89	Lactobacillus malefermentans	Lactobacillus malefermentans	NA	98.7	0.31	Lactobacillus_G malefermentans
GCF_000271445.1	1	0	cluster 203	Lactobacillus pentosus	Lactobacillus pentosus	vagina of a healthy Nigerian woman	99.07	2.16	Lactobacillus_F plantarum_A
GCF_000276905.1	0.8880778588807786	0.0024330900243309003	NA	NA	Lactobacillus mali	NA	88.12	0.56	Lactobacillus_O mali
GCF_000277645.1	0.9610705596107056	0.18004866180048662	NA	NA	Weissella koreensis	kimchi, fermented-vegetable foods produced in Korea	96.69	16.56	Weissella koreensis
GCF_000277855.1	1	0.0072992700729927005	cluster 58	Lactobacillus rossiae	Lactobacillus rossiae	NA	99.46	2.17	Lactobacillus_I rossiae
GCF_000283115.1	1	0.012165450121654502	cluster 152	Lactobacillus coryniformis	Lactobacillus coryniformis	cheese	99.18	1.36	Lactobacillus_E coryniformis
GCF_000283135.1	1	0.009732360097323601	cluster 233	Lactobacillus gasseri	Lactobacillus gasseri	human milk	99.22	0.5	Lactobacillus gasseri
GCF_000284695.1	0.9975669099756691	0.0024330900243309003	cluster 230	Lactobacillus delbrueckii	Lactobacillus delbrueckii	NA	99.03	0	Lactobacillus delbrueckii
GCF_000284715.1	0.9975669099756691	0.0024330900243309003	cluster 230	Lactobacillus delbrueckii	Lactobacillus delbrueckii	NA	99.03	0.02	Lactobacillus delbrueckii
GCF_000285875.1	0.9902676399026764	0.0024330900243309003	cluster 235	Pediococcus pentosaceus	Pediococcus pentosaceus	NA	99.38	0.02	Pediococcus pentosaceus
GCF_000286015.1	0.9975669099756691	0	cluster 189	Oenococcus oeni	Oenococcus oeni	NA	98.66	0	Oenococcus oeni
GCF_000286115.1	0.9975669099756691	0	cluster 189	Oenococcus oeni	Oenococcus oeni	NA	98.66	0	Oenococcus oeni
GCF_000286135.1	0.9975669099756691	0	cluster 189	Oenococcus oeni	Oenococcus oeni	NA	98.66	0	Oenococcus oeni
GCF_000286155.1	1	0.0024330900243309003	cluster 189	Oenococcus oeni	Oenococcus oeni	NA	98.13	0	Oenococcus oeni
GCF_000286175.1	1	0.0024330900243309003	cluster 189	Oenococcus oeni	Oenococcus oeni	NA	98.65	0	Oenococcus oeni
GCF_000286195.1	1	0.0024330900243309003	cluster 189	Oenococcus oeni	Oenococcus oeni	NA	98.11	0	Oenococcus oeni
GCF_000286215.1	0.9975669099756691	0	cluster 189	Oenococcus oeni	Oenococcus oeni	NA	98.66	0	Oenococcus oeni
GCF_000286235.1	0.9975669099756691	0	cluster 189	Oenococcus oeni	Oenococcus oeni	wine	98.66	0	Oenococcus oeni
GCF_000286255.1	0.9975669099756691	0	cluster 189	Oenococcus oeni	Oenococcus oeni	wine	98.66	0	Oenococcus oeni
GCF_000296835.1	0.9878345498783455	0	cluster 81	Lactobacillus hominis	Lactobacillus hominis	NA	96.52	0.48	Lactobacillus hominis
GCF_000296855.1	0.9975669099756691	0.0024330900243309003	cluster 93	Lactobacillus gigeriorum	Lactobacillus gigeriorum	NA	98.05	0.34	Lactobacillus gigeriorum
GCF_000297025.1	0.9951338199513382	0.0024330900243309003	cluster 27	Lactobacillus pasteurii	Lactobacillus pasteurii	NA	98.38	0	Lactobacillus pasteurii
GCF_000297375.1	0.9391727493917275	0	cluster 176	Leuconostoc pseudomesenteroides (?)	Leuconostoc pseudomesenteroides	NA	93.12	0.18	Leuconostoc pseudomesenteroides
GCF_000298115.2	1	0.0024330900243309003	cluster 48	Lactobacillus buchneri	Lactobacillus buchneri	stable grass silage	99.06	0	Lactobacillus_G buchneri
GCF_000298875.1	1	0	cluster 225	Leuconostoc gelidum	Leuconostoc gelidum	kimchi, Korean traditional fermented food	99.44	0.19	Leuconostoc gelidum
GCF_000300135.1	1	0	cluster 7	Leuconostoc carnosum (?)	Leuconostoc carnosum	Kimchi, Korean traditional fermented food	99.48	1.05	Leuconostoc carnosum
GCF_000301115.1	0.9951338199513382	0.004866180048661801	cluster 234	Lactobacillus crispatus	Lactobacillus crispatus	NA	98.38	0.09	Lactobacillus crispatus
GCF_000301135.1	0.9975669099756691	0.009732360097323601	cluster 234	Lactobacillus crispatus	Lactobacillus crispatus	NA	99.03	0.37	Lactobacillus crispatus
GCF_000304715.1	0.9805352798053528	0	cluster 97	Lactobacillus florum	Lactobacillus florum	leaves of Valencia Orange Leaf	97.5	0	Lactobacillus_G florum
GCF_000309425.1	0.9975669099756691	0	cluster 189	Oenococcus oeni	Oenococcus oeni	NA	98.66	0	Oenococcus oeni
GCF_000309445.1	0.9975669099756691	0	cluster 189	Oenococcus oeni	Oenococcus oeni	NA	98.4	0	Oenococcus oeni
GCF_000309565.1	1	0.004866180048661801	cluster 200	Lactobacillus paracasei	Lactobacillus casei	corn silage	NA	NA	NA
GCF_000309565.2	1	0.0024330900243309003	cluster 200	Lactobacillus paracasei	Lactobacillus casei	corn silage	99.46	0	Lactobacillus_C paracasei
GCF_000309585.1	0.9975669099756691	0.004866180048661801	cluster 200	Lactobacillus paracasei	Lactobacillus casei	corn silage	NA	NA	NA
GCF_000309605.1	0.9951338199513382	0.009732360097323601	cluster 200	Lactobacillus paracasei	Lactobacillus casei	corn silage	NA	NA	NA
GCF_000309625.1	1	0.014598540145985401	cluster 200	Lactobacillus paracasei	Lactobacillus casei	wine	99.37	0.07	Lactobacillus_C paracasei
GCF_000309645.1	1	0.004866180048661801	cluster 200	Lactobacillus paracasei	Lactobacillus casei	blood	99.46	0	Lactobacillus_C paracasei
GCF_000309665.1	0.9975669099756691	0.012165450121654502	cluster 200	Lactobacillus paracasei	Lactobacillus paracasei	cheese	99.46	0.18	Lactobacillus_C paracasei
GCF_000309685.1	1	0.0024330900243309003	cluster 200	Lactobacillus paracasei	Lactobacillus paracasei	blood	99.46	0	Lactobacillus_C paracasei
GCF_000309705.1	1	0	cluster 200	Lactobacillus paracasei	Lactobacillus paracasei	wine	99.46	0	Lactobacillus_C paracasei
GCF_000309725.1	1	0.0072992700729927005	cluster 200	Lactobacillus paracasei	Lactobacillus paracasei	cheese	99.37	0	Lactobacillus_C paracasei
GCF_000309745.1	1	0.0024330900243309003	cluster 200	Lactobacillus paracasei	Lactobacillus casei	cheese	99.46	0	Lactobacillus_C paracasei
GCF_000309765.1	1	0.009732360097323601	cluster 200	Lactobacillus paracasei	Lactobacillus paracasei	NA	99.46	0	Lactobacillus_C paracasei
GCF_000309785.1	0.9975669099756691	0.0024330900243309003	cluster 200	Lactobacillus paracasei	Lactobacillus paracasei	NA	98.91	0	Lactobacillus_C paracasei
GCF_000311945.1	1	0.0024330900243309003	cluster 239	Lactobacillus rhamnosus	Lactobacillus rhamnosus	NA	99.46	0	Lactobacillus_C rhamnosus
GCF_000311965.1	1	0	cluster 239	Lactobacillus rhamnosus	Lactobacillus rhamnosus	NA	99.46	0	Lactobacillus_C rhamnosus
GCF_000312405.1	0.9975669099756691	0	cluster 107	Lactobacillus ingluviei	Lactobacillus ingluviei	NA	99.18	0.55	Lactobacillus_H ingluviei
GCF_000312625.1	0.9951338199513382	0.17518248175182483	NA	NA	Lactobacillus equicursoris	NA	98.28	17.24	Lactobacillus equicursoris
GCF_000312645.1	0.9951338199513382	0.031630170316301706	cluster 49	Lactobacillus equicursoris	Lactobacillus equicursoris	NA	98.94	4.12	Lactobacillus equicursoris
GCF_000317165.1	1	0.004866180048661801	cluster 59	Lactobacillus saerimneri	Lactobacillus saerimneri	stomach	99.48	0.52	Lactobacillus_B saerimneri
GCF_000318035.1	1	0.0072992700729927005	cluster 200	Lactobacillus paracasei	Lactobacillus casei	NA	99.35	0	Lactobacillus_C paracasei
GCF_000319265.1	0.9781021897810219	0.0024330900243309003	cluster 218	Pediococcus acidilactici	Pediococcus acidilactici	NA	97.74	0	Pediococcus acidilactici
GCF_000320345.1	0.9805352798053528	0	cluster 12	Weissella ceti (?)	Weissella ceti	spleen	98.04	0	Weissella ceti
GCF_000338115.2	1	0	cluster 228	Lactobacillus plantarum	Lactobacillus plantarum	healthy newborn fecal sample	99.38	2.78	Lactobacillus_F plantarum
GCF_000347515.1	1	0	cluster 228	Lactobacillus plantarum	Lactobacillus plantarum	unpasteurized Camembert cheese	99.38	2.78	Lactobacillus_F plantarum
GCF_000349725.1	0.9975669099756691	0.012165450121654502	cluster 120	Lactobacillus pobuzihii	Lactobacillus pobuzihii	pobuzihi (fermented cummingcordia)	98.43	1.31	Lactobacillus_B pobuzihii
GCF_000359625.1	1	0.0024330900243309003	cluster 237	Lactobacillus brevis	Lactobacillus brevis	NA	99.06	0.62	Lactobacillus_G brevis
GCF_000364185.1	0.9951338199513382	0.0072992700729927005	cluster 62	Lactobacillus intestinalis	Lactobacillus sp. ASF360	Cecum	94.33	0	Lactobacillus intestinalis
GCF_000364205.1	0.9975669099756691	0	cluster 188	Lactobacillus murinus	Lactobacillus murinus	Cecum	99.48	0.52	Lactobacillus_B murinus
GCF_000372485.1	0.9975669099756691	0	cluster 189	Oenococcus oeni	Oenococcus oeni	Wine	98.4	0	Oenococcus oeni
GCF_000376145.1	1	0	cluster 200	Lactobacillus paracasei	Lactobacillus casei	NA	99.46	0	Lactobacillus_C paracasei
GCF_000380265.1	0.9464720194647201	0.051094890510948905	cluster 218	Pediococcus acidilactici	Pediococcus acidilactici	NA	94.79	5.57	Pediococcus acidilactici
GCF_000383435.1	0.9927007299270073	0	cluster 112	Lactobacillus parabrevis	Lactobacillus parabrevis	NA	99.06	0	Lactobacillus_G parabrevis
GCF_000387565.1	0.9951338199513382	0.0024330900243309003	cluster 230	Lactobacillus delbrueckii	Lactobacillus delbrueckii	uncooked sour wort of dolo, traditional sorghum malt beer	99.03	0	Lactobacillus delbrueckii
GCF_000388095.1	1	0.0024330900243309003	cluster 200	Lactobacillus paracasei	Lactobacillus casei	Commercial fermented milk product (Yakult)	NA	NA	NA
GCF_000388095.2	1	0.0024330900243309003	cluster 200	Lactobacillus paracasei	Lactobacillus casei	Commercial fermented milk product (Yakult)	99.46	0	Lactobacillus_C paracasei
GCF_000389675.2	1	0	cluster 193	Lactobacillus acidophilus	Lactobacillus acidophilus	NA	98.94	0	Lactobacillus acidophilus
GCF_000392485.1	1	0.0024330900243309003	cluster 228	Lactobacillus plantarum	Lactobacillus plantarum	NA	NA	NA	NA
GCF_000392485.3	1	0.0024330900243309003	cluster 228	Lactobacillus plantarum	Lactobacillus plantarum	NA	99.38	2.78	Lactobacillus_F plantarum
GCF_000397165.1	1	0.0024330900243309003	cluster 229	Lactobacillus fermentum	Lactobacillus fermentum	NA	98.63	0.55	Lactobacillus_H fermentum
GCF_000400585.1	1	0.0024330900243309003	cluster 200	Lactobacillus paracasei	Lactobacillus casei	Actimel product	NA	NA	NA
GCF_000406345.1	1	0	cluster 233	Lactobacillus gasseri	Lactobacillus paragasseri	infant feces	NA	NA	NA
GCF_000406345.2	1	0	cluster 233	Lactobacillus gasseri	Lactobacillus paragasseri	infant feces	99.22	0	Lactobacillus gasseri_A
GCF_000409675.1	0.9659367396593674	0.012165450121654502	cluster 230	Lactobacillus delbrueckii	Lactobacillus delbrueckii	Argentinian hard cheese	93.97	0	Lactobacillus delbrueckii
GCF_000409815.1	0.9927007299270073	0.012165450121654502	cluster 200	Lactobacillus paracasei	Lactobacillus paracasei	saliva	98.8	0.04	Lactobacillus_C paracasei
GCF_000409835.1	1	0.0024330900243309003	cluster 200	Lactobacillus paracasei	Lactobacillus paracasei	commercial dairy product	99.46	0	Lactobacillus_C paracasei
GCF_000409855.1	1	0.0024330900243309003	cluster 200	Lactobacillus paracasei	Lactobacillus paracasei	artisanal dairy product	98.91	0.14	Lactobacillus_C paracasei
GCF_000409875.1	1	0.0072992700729927005	cluster 200	Lactobacillus paracasei	Lactobacillus paracasei	plant (cereals)	99.46	0	Lactobacillus_C paracasei
GCF_000409895.1	1	0.0024330900243309003	cluster 200	Lactobacillus paracasei	Lactobacillus paracasei	artisanal dairy product	99.18	0	Lactobacillus_C paracasei
GCF_000409935.1	1	0.004866180048661801	cluster 200	Lactobacillus paracasei	Lactobacillus paracasei	artisanal dairy product	98.37	0.18	Lactobacillus_C paracasei
GCF_000409955.1	1	0.0072992700729927005	cluster 200	Lactobacillus paracasei	Lactobacillus paracasei	feces	99.46	0	Lactobacillus_C paracasei
GCF_000409975.1	0.9124087591240876	0.019464720194647202	cluster 200	Lactobacillus paracasei	Lactobacillus paracasei	artisanal dairy product	NA	NA	NA
GCF_000409995.1	0.9975669099756691	0.004866180048661801	cluster 200	Lactobacillus paracasei	Lactobacillus paracasei	saliva	99.24	0.63	Lactobacillus_C paracasei
GCF_000410015.1	0.9951338199513382	0.004866180048661801	cluster 200	Lactobacillus paracasei	Lactobacillus paracasei	feces	99.13	0.2	Lactobacillus_C paracasei
GCF_000410035.1	1	0.0072992700729927005	cluster 200	Lactobacillus paracasei	Lactobacillus paracasei	plant (cereals)	99.46	0.35	Lactobacillus_C paracasei
GCF_000410055.1	0.9659367396593674	0.014598540145985401	cluster 200	Lactobacillus paracasei	Lactobacillus paracasei	missing	97.77	1.73	Lactobacillus_C paracasei
GCF_000410075.1	0.9464720194647201	0.029197080291970802	cluster 200	Lactobacillus paracasei	Lactobacillus paracasei	artisanal dairy product	NA	NA	NA
GCF_000410095.1	0.975669099756691	0.012165450121654502	cluster 200	Lactobacillus paracasei	Lactobacillus paracasei	plant (cereals)	98.56	0.43	Lactobacillus_C paracasei
GCF_000410115.1	0.9172749391727494	0.0170316301703163	cluster 200	Lactobacillus paracasei	Lactobacillus paracasei	artisanal dairy product	NA	NA	NA
GCF_000410135.1	1	0.0024330900243309003	cluster 200	Lactobacillus paracasei	Lactobacillus paracasei	artisanal dairy product	99.46	0.57	Lactobacillus_C paracasei
GCF_000410155.1	1	0	cluster 200	Lactobacillus paracasei	Lactobacillus paracasei	commercial dairy product	99.46	0.11	Lactobacillus_C paracasei
GCF_000410175.1	1	0	cluster 200	Lactobacillus paracasei	Lactobacillus paracasei	animal feces	98.91	0	Lactobacillus_C paracasei
GCF_000410195.1	1	0.0024330900243309003	cluster 200	Lactobacillus paracasei	Lactobacillus paracasei	feces	98.53	1.38	Lactobacillus_C paracasei
GCF_000410215.1	0.9829683698296837	0.0170316301703163	cluster 200	Lactobacillus paracasei	Lactobacillus paracasei	NA	98.37	1.18	Lactobacillus_C paracasei
GCF_000410235.1	0.9951338199513382	0.009732360097323601	cluster 200	Lactobacillus paracasei	Lactobacillus paracasei	artisanal dairy product	98.84	0.29	Lactobacillus_C paracasei
GCF_000410255.1	0.9927007299270073	0.012165450121654502	cluster 200	Lactobacillus paracasei	Lactobacillus paracasei	commercial dairy product	98.35	0.24	Lactobacillus_C paracasei
GCF_000410275.1	0.9927007299270073	0.012165450121654502	cluster 200	Lactobacillus paracasei	Lactobacillus paracasei	artisanal dairy product	98.36	1.88	Lactobacillus_C paracasei
GCF_000410295.1	0.9975669099756691	0.019464720194647202	cluster 200	Lactobacillus paracasei	Lactobacillus paracasei	plant (cereals)	97.98	0.62	Lactobacillus_C paracasei
GCF_000410315.1	0.9854014598540146	0.019464720194647202	cluster 200	Lactobacillus paracasei	Lactobacillus paracasei	artisanal dairy product	97.43	1.55	Lactobacillus_C paracasei
GCF_000410335.1	0.9975669099756691	0.004866180048661801	cluster 200	Lactobacillus paracasei	Lactobacillus paracasei	plant (cereals)	99.46	0.29	Lactobacillus_C paracasei
GCF_000410355.1	0.8467153284671532	0.009732360097323601	NA	NA	Lactobacillus paracasei	artisanal dairy product	NA	NA	NA
GCF_000410375.1	0.9464720194647201	0.012165450121654502	cluster 200	Lactobacillus paracasei	Lactobacillus paracasei	artisanal dairy product	NA	NA	NA
GCF_000410395.1	0.9635036496350365	0.0024330900243309003	cluster 200	Lactobacillus paracasei	Lactobacillus paracasei	commercial dairy product	NA	NA	NA
GCF_000410415.1	1	0.004866180048661801	cluster 200	Lactobacillus paracasei	Lactobacillus paracasei	feces	98.16	0.47	Lactobacillus_C paracasei
GCF_000410435.1	0.9683698296836983	0.014598540145985401	cluster 200	Lactobacillus paracasei	Lactobacillus paracasei	artisanal dairy product	NA	NA	NA
GCF_000410455.1	0.9975669099756691	0.009732360097323601	cluster 200	Lactobacillus paracasei	Lactobacillus paracasei	artisanal dairy product	99.08	0.38	Lactobacillus_C paracasei
GCF_000410475.1	0.9975669099756691	0.0072992700729927005	cluster 200	Lactobacillus paracasei	Lactobacillus paracasei	artisanal dairy product	98.41	0.11	Lactobacillus_C paracasei
GCF_000410495.1	0.9927007299270073	0.009732360097323601	cluster 200	Lactobacillus paracasei	Lactobacillus paracasei	artisanal dairy product	99.27	0.38	Lactobacillus_C paracasei
GCF_000410795.1	1	0	cluster 228	Lactobacillus plantarum	Lactobacillus plantarum	sourdough	99.38	2.78	Lactobacillus_F plantarum
GCF_000410995.1	1	0.0024330900243309003	cluster 199	Lactobacillus reuteri	Lactobacillus reuteri	healthy weaning piglets	98.91	0.55	Lactobacillus_H reuteri
GCF_000412205.1	1	0.0024330900243309003	cluster 228	Lactobacillus plantarum	Lactobacillus plantarum	NA	99.38	3.4	Lactobacillus_F plantarum
GCF_000414365.1	1	0.051094890510948905	cluster 239	Lactobacillus rhamnosus	Lactobacillus rhamnosus	milk	NA	NA	NA
GCF_000415925.1	1	0.0024330900243309003	cluster 30	Lactobacillus otakiensis	Lactobacillus otakiensis	NA	99.06	0	Lactobacillus_G otakiensis
GCF_000417005.1	0.9975669099756691	0.0024330900243309003	cluster 229	Lactobacillus fermentum	Lactobacillus fermentum	fecal sample	99.18	0.27	Lactobacillus_H fermentum
GCF_000418475.1	1	0	cluster 239	Lactobacillus rhamnosus	Lactobacillus rhamnosus	NA	99.46	0	Lactobacillus_C rhamnosus
GCF_000418495.1	1	0	cluster 239	Lactobacillus rhamnosus	Lactobacillus rhamnosus	NA	99.46	0	Lactobacillus_C rhamnosus
GCF_000418515.1	1	0.0024330900243309003	cluster 200	Lactobacillus paracasei	Lactobacillus paracasei	NA	99.46	0.63	Lactobacillus_C paracasei
GCF_000420365.1	0.9902676399026764	0	cluster 101	Weissella halotolerans	Weissella halotolerans	NA	99.39	0	Weissella halotolerans
GCF_000422165.1	0.9975669099756691	0.0024330900243309003	cluster 191	Lactobacillus helveticus	Lactobacillus helveticus	NA	99.03	0	Lactobacillus helveticus
GCF_000423245.1	0.9878345498783455	0.0024330900243309003	cluster 117	Lactobacillus ceti	Lactobacillus ceti	NA	97.91	0	Lactobacillus_B ceti
GCF_000423265.1	1	0	cluster 59	Lactobacillus saerimneri	Lactobacillus saerimneri	NA	99.48	0	Lactobacillus_B saerimneri
GCF_000425885.1	0.9951338199513382	0.0024330900243309003	cluster 128	Lactobacillus harbinensis	Lactobacillus harbinensis	NA	98.69	1.05	Lactobacillus_J harbinensis
GCF_000425905.1	0.9927007299270073	0	cluster 70	Lactobacillus psittaci	Lactobacillus psittaci	NA	97.11	0	Lactobacillus psittaci
GCF_000428085.1	0.9878345498783455	0	cluster 133	Oenococcus kitaharae	Oenococcus kitaharae	NA	97.59	0.53	Oenococcus kitaharae
GCF_000428925.1	1	0.0072992700729927005	cluster 58	Lactobacillus rossiae	Lactobacillus rossiae	NA	99.46	1.9	Lactobacillus_I rossiae
GCF_000432055.1	0.9975669099756691	0.0024330900243309003	cluster 215	Lactobacillus ruminis	Lactobacillus ruminis CAG:367	derived from human gut metagenome	NA	NA	NA
GCF_000439275.1	1	0	cluster 199	Lactobacillus reuteri	Lactobacillus reuteri	NA	99.46	0.54	Lactobacillus_H reuteri
GCF_000439915.1	0.9975669099756691	0.0024330900243309003	cluster 233	Lactobacillus gasseri	Lactobacillus gasseri	vaginal tract of a healthy female	99.68	0	Lactobacillus gasseri
GCF_000442765.1	1	0	cluster 183	Lactobacillus amylovorus	Lactobacillus amylovorus CAG:719	derived from human gut metagenome	NA	NA	NA
GCF_000442825.1	1	0	cluster 193	Lactobacillus acidophilus	Lactobacillus acidophilus	NA	98.94	0	Lactobacillus acidophilus
GCF_000442865.1	1	0	cluster 193	Lactobacillus acidophilus	Lactobacillus acidophilus	NA	98.94	0	Lactobacillus acidophilus
GCF_000447945.1	0.9805352798053528	0.0024330900243309003	cluster 236	Leuconostoc mesenteroides	Leuconostoc mesenteroides	propagated starter culture used in cheese manufacturing	NA	NA	NA
GCF_000463075.1	1	0.004866180048661801	cluster 203	Lactobacillus pentosus	Lactobacillus plantarum	non-alcoholic fermented bamboo shoot products	NA	NA	NA
GCF_000463075.2	1	0.004866180048661801	cluster 203	Lactobacillus pentosus	Lactobacillus plantarum	non-alcoholic fermented bamboo shoot products	99.07	2.16	Lactobacillus_F plantarum_A
GCF_000466785.1	0.9781021897810219	0.009732360097323601	cluster 229	Lactobacillus fermentum	Lactobacillus fermentum	milk from female	NA	NA	NA
GCF_000466785.2	0.9975669099756691	0.12652068126520682	NA	NA	Lactobacillus fermentum	milk from female	NA	NA	NA
GCF_000466785.3	1	0.0024330900243309003	cluster 229	Lactobacillus fermentum	Lactobacillus fermentum	milk from female	99.18	0.82	Lactobacillus_H fermentum
GCF_000466805.1	0.9805352798053528	0.021897810218978103	cluster 160	Lactobacillus jensenii	Lactobacillus jensenii	geniral tract of a healthy woman	98.42	0.54	Lactobacillus jensenii
GCF_000466845.1	0.9854014598540146	0.0170316301703163	cluster 228	Lactobacillus plantarum	Lactobacillus plantarum	milk products	NA	NA	NA
GCF_000466865.1	0.9586374695863747	0.0267639902676399	cluster 239	Lactobacillus rhamnosus	Lactobacillus rhamnosus	soured milk product	NA	NA	NA
GCF_000466865.2	0.9805352798053528	0.0413625304136253	cluster 239	Lactobacillus rhamnosus	Lactobacillus rhamnosus	soured milk product	NA	NA	NA
GCF_000466885.2	0.9708029197080292	0.021897810218978103	cluster 234	Lactobacillus crispatus	Lactobacillus crispatus	genital tract of a healthy woman	NA	NA	NA
GCF_000466905.1	0.9562043795620438	0.019464720194647202	cluster 228	Lactobacillus plantarum	Lactobacillus plantarum	milk products	NA	NA	NA
GCF_000466905.2	0.9975669099756691	0.024330900243309004	cluster 228	Lactobacillus plantarum	Lactobacillus plantarum	milk products	NA	NA	NA
GCF_000469115.1	1	0	cluster 194	Lactobacillus paraplantarum	Lactobacillus paraplantarum	fresh ewes milk	99.38	3.09	Lactobacillus_F paraplantarum
GCF_000469325.1	0.9975669099756691	0.0024330900243309003	cluster 8	Lactobacillus shenzhenensis	Lactobacillus shenzhenensis	fermented goods	99.48	1.05	Lactobacillus_J shenzhenensis
GCF_000469365.1	1	0.0072992700729927005	cluster 237	Lactobacillus brevis	Lactobacillus brevis	gastrointestinal tract	96.98	0.99	Lactobacillus_G brevis
GCF_000469705.1	1	0.004866180048661801	cluster 193	Lactobacillus acidophilus	Lactobacillus acidophilus	NA	98.3	0.06	Lactobacillus acidophilus
GCF_000469745.1	1	0	cluster 193	Lactobacillus acidophilus	Lactobacillus acidophilus	NA	98.38	0	Lactobacillus acidophilus
GCF_000469765.1	1	0	cluster 193	Lactobacillus acidophilus	Lactobacillus acidophilus	NA	98.86	0	Lactobacillus acidophilus
GCF_000472265.1	0.9975669099756691	0.0024330900243309003	cluster 229	Lactobacillus fermentum	Lactobacillus fermentum	Faeces	99.18	0.82	Lactobacillus_H fermentum
GCF_000472345.1	0.9927007299270073	0.031630170316301706	cluster 200	Lactobacillus paracasei	Lactobacillus casei	NA	98.36	3.03	Lactobacillus_C paracasei
GCF_000473935.1	0.9951338199513382	0	cluster 228	Lactobacillus plantarum	Lactobacillus plantarum	gut	99.07	2.78	Lactobacillus_F plantarum
GCF_000474615.1	1	0	cluster 200	Lactobacillus paracasei	Lactobacillus paracasei	cheese	99.18	0	Lactobacillus_C paracasei
GCF_000474675.1	1	0.0024330900243309003	cluster 237	Lactobacillus brevis	Lactobacillus brevis	Drosophila intestine	99.06	0.18	Lactobacillus_G brevis
GCF_000474695.1	1	0.0024330900243309003	cluster 228	Lactobacillus plantarum	Lactobacillus plantarum	intestine	99.38	2.78	Lactobacillus_F plantarum
GCF_000477515.1	0.9902676399026764	0.0170316301703163	cluster 229	Lactobacillus fermentum	Lactobacillus fermentum	yogurt	NA	NA	NA
GCF_000478625.1	0.9586374695863747	0.06082725060827251	cluster 231	Lactobacillus sakei	Lactobacillus sakei	NA	NA	NA	NA
GCF_000478625.2	0.9586374695863747	0.06082725060827251	cluster 231	Lactobacillus sakei	Lactobacillus sakei	NA	99.46	0	Lactobacillus_D sakei
GCF_000493335.1	0.9975669099756691	0.0024330900243309003	cluster 191	Lactobacillus helveticus	Lactobacillus helveticus	NA	99.03	0	Lactobacillus helveticus
GCF_000493455.1	0.9975669099756691	0	cluster 191	Lactobacillus helveticus	Lactobacillus helveticus	NA	99.03	0.09	Lactobacillus helveticus
GCF_000493515.1	1	0	cluster 191	Lactobacillus helveticus	Lactobacillus helveticus	NA	99.03	0.97	Lactobacillus helveticus
GCF_000493555.1	0.9975669099756691	0	cluster 191	Lactobacillus helveticus	Lactobacillus helveticus	NA	98.7	0.45	Lactobacillus helveticus
GCF_000493575.1	0.9975669099756691	0	cluster 191	Lactobacillus helveticus	Lactobacillus helveticus	NA	98.38	0.32	Lactobacillus helveticus
GCF_000496265.1	0.9927007299270073	0	cluster 235	Pediococcus pentosaceus	Pediococcus pentosaceus	NA	99.38	0	Pediococcus pentosaceus
GCF_000496435.1	1	0	cluster 229	Lactobacillus fermentum	Lactobacillus fermentum	NA	99.18	0.27	Lactobacillus_H fermentum
GCF_000497065.1	0.9075425790754258	0.004866180048661801	cluster 234	Lactobacillus crispatus	Lactobacillus crispatus	fecal sample	91.34	0	Lactobacillus crispatus
GCF_000497795.1	1	0.004866180048661801	cluster 193	Lactobacillus acidophilus	Lactobacillus acidophilus	Commerically purchased yogurt starter culture, sequenced from 50 sorted cells	98.78	0.44	Lactobacillus acidophilus
GCF_000497815.1	0.5888077858880778	0.0072992700729927005	NA	NA	Lactobacillus acidophilus	Commerically purchased yogurt starter culture, sequenced from a single sorted cell	NA	NA	NA
GCF_000498675.1	1	0.0024330900243309003	cluster 182	Lactobacillus johnsonii	Lactobacillus johnsonii	diabetes resistant rats	98.97	0	Lactobacillus johnsonii
GCF_000498955.1	1	0	cluster 9	Lactobacillus fabifermentans	Lactobacillus fabifermentans	cocoa bean heap fermentation	NA	NA	NA
GCF_000498955.2	1	0	cluster 9	Lactobacillus fabifermentans	Lactobacillus fabifermentans	cocoa bean heap fermentation	99.07	1.39	Lactobacillus_F fabifermentans
GCF_000504525.1	0.9975669099756691	0	cluster 71	Lactobacillus equi	Lactobacillus equi	Horse GIT	99.21	2.27	Lactobacillus_B equi
GCF_000507045.1	1	0	cluster 228	Lactobacillus plantarum	Lactobacillus plantarum	fermented soybean	99.07	3.09	Lactobacillus_F plantarum
GCF_000508405.1	0.9975669099756691	0.014598540145985401	cluster 239	Lactobacillus rhamnosus	Lactobacillus rhamnosus	human feces	99.14	0	Lactobacillus_C rhamnosus
GCF_000508845.1	0.9927007299270073	0.004866180048661801	cluster 200	Lactobacillus paracasei	Lactobacillus paracasei	NA	98.91	0.24	Lactobacillus_C paracasei
GCF_000510825.1	1	0	cluster 200	Lactobacillus paracasei	Lactobacillus casei	NA	99.46	0	Lactobacillus_C paracasei
GCF_000511795.1	0.9927007299270073	0	cluster 172	Lactobacillus namurensis	Lactobacillus namurensis	NA	99.69	0.62	Lactobacillus_G namurensis
GCF_000512295.1	0.9805352798053528	0	cluster 97	Lactobacillus florum	Lactobacillus florum	unripe fruit	97.5	0	Lactobacillus_G florum
GCF_000512955.1	1	0	cluster 236	Leuconostoc mesenteroides	Leuconostoc mesenteroides	missing	100	0	Leuconostoc mesenteroides
GCF_000525715.1	1	0	cluster 191	Lactobacillus helveticus	Lactobacillus helveticus	missing	99.03	0.32	Lactobacillus helveticus
GCF_000526755.1	1	0.004866180048661801	cluster 237	Lactobacillus brevis	Lactobacillus brevis	NA	99.06	0	Lactobacillus_G brevis
GCF_000526815.1	0.9927007299270073	0	cluster 218	Pediococcus acidilactici	Pediococcus acidilactici	NA	99.38	0	Pediococcus acidilactici
GCF_000529385.1	0.9975669099756691	0	cluster 204	Lactobacillus salivarius	Lactobacillus salivarius	NA	98.95	0	Lactobacillus_B salivarius
GCF_000565485.1	1	0.0024330900243309003	cluster 9	Lactobacillus fabifermentans	Lactobacillus fabifermentans	Grape marcs obtained from Prosecco vineyard	99.07	1.39	Lactobacillus_F fabifermentans
GCF_000582665.1	1	0	cluster 200	Lactobacillus paracasei	Lactobacillus paracasei	traditional homemade dairy product	99.46	0	Lactobacillus_C paracasei
GCF_000583655.1	0.9781021897810219	0.0267639902676399	cluster 74	Lactobacillus farraginis	Lactobacillus farraginis	NA	98.31	0	Lactobacillus_G farraginis
GCF_000583695.1	0.9805352798053528	0.019464720194647202	cluster 88	Lactobacillus composti	Lactobacillus composti	NA	95.92	0.52	Lactobacillus_N composti
GCF_000604105.1	1	0	cluster 228	Lactobacillus plantarum	Lactobacillus plantarum	NA	99.38	2.78	Lactobacillus_F plantarum
GCF_000604365.1	0.9902676399026764	0.021897810218978103	cluster 228	Lactobacillus plantarum	Lactobacillus plantarum	NA	NA	NA	NA
GCF_000612445.1	0.9829683698296837	0.012165450121654502	cluster 98	Lactobacillus sucicola	Lactobacillus sucicola	NA	97.8	0.52	Lactobacillus_O sucicola
GCF_000614735.1	0.9951338199513382	0.0024330900243309003	cluster 150	Lactobacillus gallinarum	Lactobacillus gallinarum	NA	98.06	0	Lactobacillus gallinarum
GCF_000615095.1	0.9927007299270073	0.0072992700729927005	cluster 230	Lactobacillus delbrueckii	Lactobacillus delbrueckii	NA	NA	NA	NA
GCF_000615125.1	1	0.004866180048661801	cluster 233	Lactobacillus gasseri	Lactobacillus gasseri	NA	99.17	0	Lactobacillus gasseri
GCF_000615165.1	0.9951338199513382	0.0072992700729927005	cluster 193	Lactobacillus acidophilus	Lactobacillus acidophilus	NA	NA	NA	NA
GCF_000615205.1	0.9902676399026764	0.014598540145985401	cluster 238	Lactobacillus casei	Lactobacillus casei	NA	NA	NA	NA
GCF_000615245.1	0.9975669099756691	0.009732360097323601	cluster 239	Lactobacillus rhamnosus	Lactobacillus rhamnosus	NA	NA	NA	NA
GCF_000615285.1	0.9927007299270073	0.009732360097323601	cluster 39	Lactobacillus kitasatonis	Lactobacillus kitasatonis	NA	96.27	0	Lactobacillus kitasatonis
GCF_000615325.1	0.9927007299270073	0.014598540145985401	cluster 228	Lactobacillus plantarum	Lactobacillus plantarum	NA	NA	NA	NA
GCF_000615365.1	0.9927007299270073	0.0072992700729927005	cluster 231	Lactobacillus sakei	Lactobacillus sakei	NA	98.91	0.05	Lactobacillus_D sakei
GCF_000615445.1	0.9902676399026764	0.012165450121654502	cluster 43	Lactobacillus hamsteri	Lactobacillus hamsteri	NA	98.04	0.65	Lactobacillus hamsteri
GCF_000615685.1	0.9927007299270073	0.009732360097323601	cluster 209	Lactobacillus kefiranofaciens	Lactobacillus kefiranofaciens	NA	97.81	1.16	Lactobacillus kefiranofaciens
GCF_000615725.1	0.9683698296836983	0.0072992700729927005	cluster 55	Lactobacillus paralimentarius	Lactobacillus paralimentarius	NA	98.01	1.15	Lactobacillus_K paralimentarius
GCF_000615765.1	0.9805352798053528	0.0024330900243309003	cluster 71	Lactobacillus equi	Lactobacillus equi	NA	97.12	1.75	Lactobacillus_B equi
GCF_000615805.1	0.9902676399026764	0.021897810218978103	cluster 227	Lactobacillus fuchuensis	Lactobacillus fuchuensis	NA	98.91	0	Lactobacillus_D fuchuensis
GCF_000615845.1	0.9805352798053528	0.0072992700729927005	cluster 40	Lactobacillus hayakitensis	Lactobacillus hayakitensis	NA	96.23	0.52	Lactobacillus_B hayakitensis
GCF_000615885.1	0.9878345498783455	0.014598540145985401	cluster 38	Lactobacillus apodemi	Lactobacillus apodemi	NA	97.91	0	Lactobacillus_B apodemi
GCF_000615905.1	0.9805352798053528	0.004866180048661801	cluster 124	Lactobacillus nodensis	Lactobacillus nodensis	NA	99.3	0	Lactobacillus_K nodensis
GCF_000648755.1	1	0.004866180048661801	cluster 228	Lactobacillus plantarum	Lactobacillus plantarum	Kimchi	98.77	2.31	Lactobacillus_F plantarum
GCF_000685785.1	0.9951338199513382	0	cluster 163	Lactobacillus animalis	Lactobacillus animalis	Commercial biocontrol culture	99.3	0	Lactobacillus_B animalis
GCF_000686465.1	1	0	cluster 176	Leuconostoc pseudomesenteroides (?)	Leuconostoc pseudomesenteroides	mesophilic cheese starter cultures	100	0	Leuconostoc pseudomesenteroides
GCF_000686485.1	0.9927007299270073	0.0948905109489051	cluster 236	Leuconostoc mesenteroides	Leuconostoc mesenteroides	mesophilic cheese starter cultures	100	10.23	Leuconostoc mesenteroides
GCF_000686505.1	1	0	cluster 176	Leuconostoc pseudomesenteroides (?)	Leuconostoc pseudomesenteroides	undefined mesophilic cheese starter culture	100	0	Leuconostoc pseudomesenteroides
GCF_000687335.1	0.9902676399026764	0.043795620437956206	cluster 136	Lactobacillus kunkeei	Lactobacillus kunkeei	European foulbrood of honey bees-infected honey bee larva	97.76	5.31	Lactobacillus_G kunkeei_A
GCF_000687495.1	1	0.009732360097323601	cluster 228	Lactobacillus plantarum	Lactobacillus plantarum	NA	99.38	5.25	Lactobacillus_F plantarum
GCF_000691805.1	0.9878345498783455	0.0024330900243309003	cluster 10	Weissella oryzae	Weissella oryzae	NA	NA	NA	NA
GCF_000691805.2	0.9878345498783455	0.0024330900243309003	cluster 10	Weissella oryzae	Weissella oryzae	NA	99.39	0	Weissella oryzae
GCF_000697625.1	1	0	cluster 189	Oenococcus oeni	Oenococcus oeni	NA	98.13	0	Oenococcus oeni
GCF_000699985.1	1	0.0024330900243309003	cluster 239	Lactobacillus rhamnosus	Lactobacillus rhamnosus	vagina of healthy woman with no history of infectious and somatic diseases of the gastrointestinal tract and other organ systems	99.46	0	Lactobacillus_C rhamnosus
GCF_000702165.1	0.7299270072992701	0	NA	NA	Sharpea azabuensis	NA	99.06	0.94	Sharpea azabuensis
GCF_000708635.1	0.9927007299270073	0	cluster 235	Pediococcus pentosaceus	Pediococcus pentosaceus	fecal material of healthy human	99.38	0	Pediococcus pentosaceus
GCF_000709265.1	0.9975669099756691	0	cluster 147	Leuconostoc lactis	Leuconostoc lactis	Kimchi	99.44	0.67	Leuconostoc lactis_B
GCF_000712375.1	1	0	cluster 189	Oenococcus oeni	Oenococcus oeni	wine	98.4	0	Oenococcus oeni
GCF_000712495.1	1	0	cluster 239	Lactobacillus rhamnosus	Lactobacillus rhamnosus	NA	99.35	0	Lactobacillus_C rhamnosus
GCF_000712505.1	1	0.0024330900243309003	cluster 239	Lactobacillus rhamnosus	Lactobacillus rhamnosus	NA	99.35	0	Lactobacillus_C rhamnosus
GCF_000712515.1	1	0	cluster 239	Lactobacillus rhamnosus	Lactobacillus rhamnosus	NA	99.46	0	Lactobacillus_C rhamnosus
GCF_000712555.1	1	0	cluster 199	Lactobacillus reuteri	Lactobacillus reuteri	Type II sourdough	NA	NA	NA
GCF_000712565.1	0.9878345498783455	0.004866180048661801	cluster 199	Lactobacillus reuteri	Lactobacillus reuteri	Type II sourdough	NA	NA	NA
GCF_000712565.2	0.9878345498783455	0.004866180048661801	cluster 199	Lactobacillus reuteri	Lactobacillus reuteri	Type II sourdough	NA	NA	NA
GCF_000715455.1	0.9951338199513382	0.0024330900243309003	cluster 11	Weissella hellenica (?)	Weissella hellenica	NA	98.77	0	Weissella hellenica_B
GCF_000721835.1	1	0.0024330900243309003	cluster 189	Oenococcus oeni	Oenococcus oeni	Champagne	98.65	0	Oenococcus oeni
GCF_000721875.1	0.9951338199513382	0.0024330900243309003	cluster 189	Oenococcus oeni	Oenococcus oeni	Red wine	97.59	0	Oenococcus oeni
GCF_000722535.1	1	0	cluster 199	Lactobacillus reuteri	Lactobacillus reuteri	Type II sourdough	NA	NA	NA
GCF_000722535.2	1	0	cluster 199	Lactobacillus reuteri	Lactobacillus reuteri	Type II sourdough	NA	NA	NA
GCF_000725005.1	1	0	cluster 189	Oenococcus oeni	Oenococcus oeni	Nero di Troia red wine (vintage 2007) undergoing spontaneous MLF and collected from three different vinifications performed in the same winery	98.4	0	Oenococcus oeni
GCF_000725015.1	1	0	cluster 189	Oenococcus oeni	Oenococcus oeni	Nero di Troia red wine (vintage 2007) undergoing spontaneous MLF and collected from three different vinifications performed in the same winery	98.4	0	Oenococcus oeni
GCF_000725025.1	0.9975669099756691	0.04866180048661801	cluster 189	Oenococcus oeni	Oenococcus oeni	Nero di Troia red wine (vintage 2007) undergoing spontaneous MLF and collected from three different vinifications performed in the same winery	98.66	3.74	Oenococcus oeni
GCF_000725035.1	0.9975669099756691	0	cluster 189	Oenococcus oeni	Oenococcus oeni	Nero di Troia red wine (vintage 2007) undergoing spontaneous MLF and collected from three different vinifications performed in the same winery	98.66	0	Oenococcus oeni
GCF_000731855.1	1	0	cluster 228	Lactobacillus plantarum	Lactobacillus plantarum	wine	99.38	2.78	Lactobacillus_F plantarum
GCF_000732905.1	0.9805352798053528	0	cluster 12	Weissella ceti (?)	Weissella ceti	brain	98.04	0	Weissella ceti
GCF_000735255.1	0.9975669099756691	0.004866180048661801	cluster 239	Lactobacillus rhamnosus	Lactobacillus rhamnosus	human gut	99.46	2.83	Lactobacillus_C rhamnosus
GCF_000740055.1	0.9902676399026764	0	cluster 26	Lactobacillus oryzae	Lactobacillus oryzae	NA	98.7	0	Lactobacillus_G oryzae
GCF_000741865.1	0.9902676399026764	0	cluster 136	Lactobacillus kunkeei	Lactobacillus kunkeei	Chilean honey bees gut	98.07	1.25	Lactobacillus_G kunkeei
GCF_000743075.1	1	0	cluster 239	Lactobacillus rhamnosus	Lactobacillus rhamnosus	infant saliva	99.46	0.54	Lactobacillus_C rhamnosus
GCF_000743895.1	1	0.0024330900243309003	cluster 228	Lactobacillus plantarum	Lactobacillus plantarum	pure bacterial culture	99.07	2.93	Lactobacillus_F plantarum
GCF_000750515.1	0.9829683698296837	0	cluster 12	Weissella ceti (?)	Weissella ceti	brain	97.83	0	Weissella ceti
GCF_000750535.1	0.9781021897810219	0	cluster 12	Weissella ceti (?)	Weissella ceti	brain	97.68	0	Weissella ceti
GCF_000751235.1	0.9975669099756691	0.0072992700729927005	cluster 230	Lactobacillus delbrueckii	Lactobacillus delbrueckii	NA	99.03	0	Lactobacillus delbrueckii
GCF_000751275.1	0.9902676399026764	0.004866180048661801	cluster 230	Lactobacillus delbrueckii	Lactobacillus delbrueckii	NA	96.39	0	Lactobacillus delbrueckii
GCF_000751635.1	0.9975669099756691	0.0024330900243309003	cluster 230	Lactobacillus delbrueckii	Lactobacillus delbrueckii	NA	98.9	0	Lactobacillus delbrueckii
GCF_000751655.1	0.9975669099756691	0.004866180048661801	cluster 230	Lactobacillus delbrueckii	Lactobacillus delbrueckii	NA	98.7	0	Lactobacillus delbrueckii
GCF_000751695.1	0.9951338199513382	0.009732360097323601	cluster 230	Lactobacillus delbrueckii	Lactobacillus delbrueckii	NA	98.3	0	Lactobacillus delbrueckii
GCF_000751895.1	0.9951338199513382	0.0024330900243309003	cluster 230	Lactobacillus delbrueckii	Lactobacillus delbrueckii	NA	99.03	0	Lactobacillus delbrueckii
GCF_000755625.1	0.9975669099756691	0.014598540145985401	cluster 231	Lactobacillus sakei	Lactobacillus sakei	kimchi	97.19	0	Lactobacillus_D sakei
GCF_000756355.1	1	0	cluster 236	Leuconostoc mesenteroides	Leuconostoc mesenteroides	fermented pulque	100	0	Leuconostoc mesenteroides
GCF_000758145.1	1	0	cluster 194	Lactobacillus paraplantarum	Lactobacillus paraplantarum	superior fermented meat	99.38	3.09	Lactobacillus_F paraplantarum
GCF_000758185.1	0.9829683698296837	0.004866180048661801	cluster 199	Lactobacillus reuteri	Lactobacillus reuteri	Type II sourdough	NA	NA	NA
GCF_000758365.1	0.9975669099756691	0	cluster 204	Lactobacillus salivarius	Lactobacillus salivarius	NA	98.78	1.02	Lactobacillus_B salivarius
GCF_000760615.1	0.9902676399026764	0.0024330900243309003	cluster 197	Lactobacillus kullabergensis	Lactobacillus sp. wkB10	gut	97.4	0.65	Lactobacillus sp000760615
GCF_000761135.1	0.9902676399026764	0.0024330900243309003	cluster 195	Lactobacillus helsingborgensis	Lactobacillus sp. wkB8	NA	97.73	1.14	Lactobacillus helsingborgensis
GCF_000761575.1	0.9975669099756691	0.0024330900243309003	cluster 189	Oenococcus oeni	Oenococcus oeni	Red wine	97.95	0	Oenococcus oeni
GCF_000761585.1	0.9902676399026764	0	cluster 189	Oenococcus oeni	Oenococcus oeni	Red wine	NA	NA	NA
GCF_000761595.1	1	0.0024330900243309003	cluster 189	Oenococcus oeni	Oenococcus oeni	Red wine	NA	NA	NA
GCF_000761645.1	0.9975669099756691	0.0024330900243309003	cluster 189	Oenococcus oeni	Oenococcus oeni	Cider	NA	NA	NA
GCF_000761665.1	1	0.0024330900243309003	cluster 189	Oenococcus oeni	Oenococcus oeni	NA	98.13	0	Oenococcus oeni
GCF_000761685.1	0.9975669099756691	0	cluster 189	Oenococcus oeni	Oenococcus oeni	NA	98.13	0	Oenococcus oeni
GCF_000761705.1	1	0.0024330900243309003	cluster 189	Oenococcus oeni	Oenococcus oeni	NA	98.13	0	Oenococcus oeni
GCF_000761725.1	1	0.0024330900243309003	cluster 189	Oenococcus oeni	Oenococcus oeni	NA	97.33	0	Oenococcus oeni
GCF_000761745.1	0.9951338199513382	0	cluster 189	Oenococcus oeni	Oenococcus oeni	Red wine	97.86	0.02	Oenococcus oeni
GCF_000761765.1	1	0.004866180048661801	cluster 189	Oenococcus oeni	Oenococcus oeni	Champagne	NA	NA	NA
GCF_000761785.1	0.9975669099756691	0.0024330900243309003	cluster 189	Oenococcus oeni	Oenococcus oeni	Red wine	98.13	0	Oenococcus oeni
GCF_000761805.1	0.9927007299270073	0	cluster 189	Oenococcus oeni	Oenococcus oeni	White wine	NA	NA	NA
GCF_000761825.1	1	0	cluster 189	Oenococcus oeni	Oenococcus oeni	Red wine	98.13	0	Oenococcus oeni
GCF_000761845.1	0.9927007299270073	0	cluster 189	Oenococcus oeni	Oenococcus oeni	Red wine	NA	NA	NA
GCF_000761865.1	0.9975669099756691	0	cluster 189	Oenococcus oeni	Oenococcus oeni	NA	98.4	0	Oenococcus oeni
GCF_000761885.1	0.9951338199513382	0	cluster 189	Oenococcus oeni	Oenococcus oeni	NA	97.59	0	Oenococcus oeni
GCF_000761905.1	0.9975669099756691	0	cluster 189	Oenococcus oeni	Oenococcus oeni	Sparkling white wine	98.66	0	Oenococcus oeni
GCF_000761925.1	1	0	cluster 189	Oenococcus oeni	Oenococcus oeni	Cider	97.59	0	Oenococcus oeni
GCF_000761945.1	0.9975669099756691	0	cluster 189	Oenococcus oeni	Oenococcus oeni	Red wine	98.4	0	Oenococcus oeni
GCF_000761955.1	1	0	cluster 189	Oenococcus oeni	Oenococcus oeni	Red wine	98.66	0	Oenococcus oeni
GCF_000761965.1	0.9902676399026764	0	cluster 189	Oenococcus oeni	Oenococcus oeni	Cider	96.79	0	Oenococcus oeni
GCF_000761975.1	0.9951338199513382	0	cluster 189	Oenococcus oeni	Oenococcus oeni	Red wine	98.4	0	Oenococcus oeni
GCF_000762025.1	0.9975669099756691	0	cluster 189	Oenococcus oeni	Oenococcus oeni	NA	98.66	0	Oenococcus oeni
GCF_000762045.1	0.9975669099756691	0.0024330900243309003	cluster 189	Oenococcus oeni	Oenococcus oeni	Cider	97.86	0	Oenococcus oeni
GCF_000762065.1	0.9975669099756691	0	cluster 189	Oenococcus oeni	Oenococcus oeni	Red wine	98.66	0	Oenococcus oeni
GCF_000762085.1	0.9975669099756691	0.0024330900243309003	cluster 189	Oenococcus oeni	Oenococcus oeni	Red wine	98.66	0	Oenococcus oeni
GCF_000762105.1	0.9975669099756691	0	cluster 189	Oenococcus oeni	Oenococcus oeni	NA	98.66	0	Oenococcus oeni
GCF_000762125.1	0.9975669099756691	0.0024330900243309003	cluster 189	Oenococcus oeni	Oenococcus oeni	Red wine	98.4	0	Oenococcus oeni
GCF_000762145.1	1	0	cluster 189	Oenococcus oeni	Oenococcus oeni	Red wine	98.13	0	Oenococcus oeni
GCF_000762165.1	1	0	cluster 189	Oenococcus oeni	Oenococcus oeni	NA	98.66	0	Oenococcus oeni
GCF_000762185.1	1	0	cluster 189	Oenococcus oeni	Oenococcus oeni	White wine	98.13	0	Oenococcus oeni
GCF_000762205.1	0.9975669099756691	0	cluster 189	Oenococcus oeni	Oenococcus oeni	Red wine	98.4	0	Oenococcus oeni
GCF_000762225.1	0.9975669099756691	0	cluster 189	Oenococcus oeni	Oenococcus oeni	White wine	98.66	0	Oenococcus oeni
GCF_000762245.1	0.9975669099756691	0	cluster 189	Oenococcus oeni	Oenococcus oeni	Red wine	98.4	0	Oenococcus oeni
GCF_000762955.1	1	0	cluster 228	Lactobacillus plantarum	Lactobacillus plantarum	vagina of healthy woman	99.07	2.78	Lactobacillus_F plantarum
GCF_000764285.1	1	0	cluster 228	Lactobacillus plantarum	Lactobacillus plantarum	Guangzhou mango	99.38	2.78	Lactobacillus_F plantarum
GCF_000765455.1	0.9975669099756691	0	cluster 191	Lactobacillus helveticus	Lactobacillus helveticus	Bacteriophage Insensitive Mutant of strain ATCC 10386	98.38	0.32	Lactobacillus helveticus
GCF_000765465.1	0.9975669099756691	0	cluster 191	Lactobacillus helveticus	Lactobacillus helveticus	dairy product	98.38	0.32	Lactobacillus helveticus
GCF_000766905.1	0.9610705596107056	0.019464720194647202	cluster 224	Lactobacillus mucosae	Lactobacillus mucosae	feces from children	96.18	0.27	Lactobacillus_H mucosae
GCF_000769675.1	0.9854014598540146	0.024330900243309004	cluster 189	Oenococcus oeni	Oenococcus oeni	Wine	NA	NA	NA
GCF_000784375.1	1	0	cluster 239	Lactobacillus rhamnosus	Lactobacillus rhamnosus	infant feces	99.46	0	Lactobacillus_C rhamnosus
GCF_000784395.1	1	0	cluster 239	Lactobacillus rhamnosus	Lactobacillus rhamnosus	infant feces	99.46	0	Lactobacillus_C rhamnosus
GCF_000784405.1	1	0.004866180048661801	cluster 239	Lactobacillus rhamnosus	Lactobacillus rhamnosus	infant feces	99.46	0.54	Lactobacillus_C rhamnosus
GCF_000784455.1	1	0.0024330900243309003	cluster 237	Lactobacillus brevis	Lactobacillus brevis	NA	99.06	0	Lactobacillus_G brevis
GCF_000785105.1	1	0.0024330900243309003	cluster 13	Lactobacillus curieae	Lactobacillus curieae	the brine of stinky tofu	NA	NA	NA
GCF_000785105.2	1	0.0024330900243309003	cluster 13	Lactobacillus curieae	Lactobacillus curieae	the brine of stinky tofu	99.38	0.62	Lactobacillus_G curieae
GCF_000786395.1	1	0.0024330900243309003	cluster 193	Lactobacillus acidophilus	Lactobacillus acidophilus	missing	98.94	0.06	Lactobacillus acidophilus
GCF_000787735.1	1	0	cluster 236	Leuconostoc mesenteroides	Leuconostoc mesenteroides	NA	100	0.26	Leuconostoc mesenteroides
GCF_000789175.1	0.9975669099756691	0.0072992700729927005	cluster 224	Lactobacillus mucosae	Lactobacillus mucosae	missing	99.18	1.22	Lactobacillus_H mucosae
GCF_000801045.1	1	0	cluster 239	Lactobacillus rhamnosus	Lactobacillus rhamnosus	feces from gastrointestinal tract of a healthy adult female	99.35	0	Lactobacillus_C rhamnosus
GCF_000805355.1	0.9975669099756691	0.004866180048661801	cluster 221	Lactobacillus curvatus	Lactobacillus curvatus	NA	99.28	0.54	Lactobacillus_D curvatus
GCF_000813025.1	0.9732360097323601	0.0024330900243309003	cluster 215	Lactobacillus ruminis	Lactobacillus ruminis	equine gastrointestinal tract	97.51	0.52	Lactobacillus_B ruminis
GCF_000814185.1	1	0	cluster 238	Lactobacillus casei	Lactobacillus sp. FMNP02	Chinese traditional pickle	97.74	0.54	Lactobacillus_C casei
GCF_000814485.1	1	0.0024330900243309003	cluster 239	Lactobacillus rhamnosus	Lactobacillus rhamnosus	saliva from healthy adult female	99.46	0	Lactobacillus_C rhamnosus
GCF_000814725.1	1	0.0024330900243309003	cluster 237	Lactobacillus brevis	Lactobacillus brevis	pure bacterial culture	99.06	0.09	Lactobacillus_G brevis
GCF_000814735.1	0.9878345498783455	0	cluster 179	Lactobacillus fructivorans	Lactobacillus fructivorans	pure bacterial culture	99.37	0.16	Lactobacillus_G fructivorans
GCF_000820965.1	1	0	cluster 157	Leuconostoc citreum (?)	Leuconostoc citreum	NA	NA	NA	NA
GCF_000820965.2	1	0	cluster 157	Leuconostoc citreum (?)	Leuconostoc citreum	NA	99.25	0	Leuconostoc citreum
GCF_000820985.1	1	0	cluster 157	Leuconostoc citreum (?)	Leuconostoc citreum	NA	NA	NA	NA
GCF_000820985.2	1	0	cluster 157	Leuconostoc citreum (?)	Leuconostoc citreum	NA	99.33	0	Leuconostoc citreum
GCF_000827145.1	1	0	cluster 200	Lactobacillus paracasei	Lactobacillus paracasei	Tibetan kefir	99.46	0	Lactobacillus_C paracasei
GCF_000829035.1	1	0	cluster 200	Lactobacillus paracasei	Lactobacillus paracasei	NA	99.46	0	Lactobacillus_C paracasei
GCF_000829055.1	1	0	cluster 238	Lactobacillus casei	Lactobacillus casei	NA	97.74	0.36	Lactobacillus_C casei
GCF_000829395.1	1	0.0072992700729927005	cluster 111	Lactobacillus hokkaidonensis	Lactobacillus hokkaidonensis	NA	99.46	0.82	Lactobacillus_H hokkaidonensis
GCF_000830375.1	0.9902676399026764	0	cluster 136	Lactobacillus kunkeei	Lactobacillus kunkeei	Honey bee midgut	97.76	2.08	Lactobacillus_G kunkeei_A
GCF_000830535.1	1	0	cluster 228	Lactobacillus plantarum	Lactobacillus plantarum	gut biopsy	99.07	2.78	Lactobacillus_F plantarum
GCF_000831645.1	0.9951338199513382	0.0024330900243309003	cluster 14	Lactobacillus heilongjiangensis	Lactobacillus heilongjiangensis	traditional pickle	NA	NA	NA
GCF_000831645.2	0.9951338199513382	0.0024330900243309003	cluster 14	Lactobacillus heilongjiangensis	Lactobacillus heilongjiangensis	traditional pickle	NA	NA	NA
GCF_000831645.3	0.9951338199513382	0.004866180048661801	cluster 14	Lactobacillus heilongjiangensis	Lactobacillus heilongjiangensis	traditional pickle	99.48	1.05	Lactobacillus_K heilongjiangensis
GCF_000833395.1	0.9902676399026764	0.0072992700729927005	cluster 237	Lactobacillus brevis	Lactobacillus brevis	soft drink (brewery)	97.46	0.62	Lactobacillus_G brevis
GCF_000833405.1	0.9391727493917275	0.014598540145985401	cluster 237	Lactobacillus brevis	Lactobacillus brevis	beer	NA	NA	NA
GCF_000833415.1	1	0.0024330900243309003	cluster 237	Lactobacillus brevis	Lactobacillus brevis	feces	99.06	0.16	Lactobacillus_G brevis
GCF_000875905.1	1	0.0024330900243309003	cluster 237	Lactobacillus brevis	Lactobacillus brevis	feces from a healthy adult female	99.06	0	Lactobacillus_G brevis
GCF_000876205.1	0.9951338199513382	0	cluster 15	Lactobacillus wasatchensis	Lactobacillus wasatchensis	Aged cheddar cheese	99.46	0.82	Lactobacillus_H wasatchensis
GCF_000878185.1	0.9951338199513382	0	cluster 184	Weissella cibaria (?)	Weissella cibaria	Not applicable	98.77	0	Weissella cibaria
GCF_000878205.1	0.9927007299270073	0.0024330900243309003	cluster 184	Weissella cibaria (?)	Weissella cibaria	Not applicable	98.77	0	Weissella cibaria
GCF_000878215.1	0.9951338199513382	0	cluster 184	Weissella cibaria (?)	Weissella cibaria	Not applicable	98.77	0	Weissella cibaria
GCF_000931425.1	1	0	cluster 228	Lactobacillus plantarum	Lactobacillus plantarum	Vietnamese fermented sausage (nem chua)	NA	NA	NA
GCF_000931425.2	1	0	cluster 228	Lactobacillus plantarum	Lactobacillus plantarum	Vietnamese fermented sausage (nem chua)	99.07	2.85	Lactobacillus_F plantarum
GCF_000932035.1	1	0	cluster 239	Lactobacillus rhamnosus	Lactobacillus rhamnosus	stool sample	99.41	0.03	Lactobacillus_C rhamnosus
GCF_000934625.1	1	0	cluster 193	Lactobacillus acidophilus	Lactobacillus acidophilus	Yogurt	98.94	0	Lactobacillus acidophilus
GCF_000949485.1	1	0	cluster 200	Lactobacillus paracasei	Lactobacillus paracasei	missing	99.46	0	Lactobacillus_C paracasei
GCF_000956195.1	1	0	cluster 228	Lactobacillus plantarum	Lactobacillus plantarum	Human stool	99.07	3.4	Lactobacillus_F plantarum
GCF_000958485.1	0.9975669099756691	0.0072992700729927005	cluster 200	Lactobacillus paracasei	Lactobacillus paracasei	NA	99.32	1.44	Lactobacillus_C paracasei
GCF_000958505.1	1	0	cluster 200	Lactobacillus paracasei	Lactobacillus paracasei	NA	99.46	0.04	Lactobacillus_C paracasei
GCF_000958525.1	1	0.0340632603406326	cluster 200	Lactobacillus paracasei	Lactobacillus paracasei	NA	NA	NA	NA
GCF_000961015.1	1	0.0024330900243309003	cluster 191	Lactobacillus helveticus	Lactobacillus helveticus	NA	98.94	0	Lactobacillus helveticus
GCF_000962875.1	0.9975669099756691	0	cluster 156	Pediococcus damnosus	Pediococcus damnosus	beer	99.38	0	Pediococcus damnosus
GCF_000965255.1	0.9951338199513382	0.0024330900243309003	cluster 57	Lactobacillus spicheri	Lactobacillus spicheri	Food	99.04	0.62	Lactobacillus_G spicheri
GCF_000966475.1	1	0.0024330900243309003	cluster 228	Lactobacillus plantarum	Lactobacillus plantarum	dairy products	99.38	2.78	Lactobacillus_F plantarum
GCF_000966835.1	1	0.004866180048661801	cluster 229	Lactobacillus fermentum	Lactobacillus fermentum	NA	NA	NA	NA
GCF_000966835.2	1	0.0024330900243309003	cluster 229	Lactobacillus fermentum	Lactobacillus fermentum	NA	98.63	0.55	Lactobacillus_H fermentum
GCF_000967195.1	0.9902676399026764	0.0024330900243309003	cluster 197	Lactobacillus kullabergensis	Lactobacillus kullabergensis	gut	96.72	1.7	Lactobacillus kullabergensis
GCF_000967245.1	0.9829683698296837	0.004866180048661801	cluster 16	Lactobacillus mellis	Lactobacillus mellis	gut	98.78	0.26	Lactobacillus_K mellis
GCF_000970735.1	0.9902676399026764	0.004866180048661801	cluster 205	Lactobacillus apis	Lactobacillus apis	gut	97.4	0.76	Lactobacillus apis
GCF_000970755.1	0.9902676399026764	0.004866180048661801	cluster 17	Lactobacillus kimbladii	Lactobacillus kimbladii	gut	97.4	1.27	Lactobacillus kimbladii
GCF_000970775.1	0.9902676399026764	0.0024330900243309003	cluster 198	Lactobacillus melliventris	Lactobacillus melliventris	gut	97.4	1.95	Lactobacillus melliventris
GCF_000970795.1	0.9854014598540146	0.0024330900243309003	cluster 18	Lactobacillus mellifer	Lactobacillus mellifer	gut	98.95	0	Lactobacillus_K mellifer
GCF_000970855.1	0.9902676399026764	0.004866180048661801	cluster 195	Lactobacillus helsingborgensis	Lactobacillus helsingborgensis	gut	97.65	1.14	Lactobacillus helsingborgensis
GCF_000980505.1	0.9975669099756691	0.0072992700729927005	cluster 183	Lactobacillus amylovorus	Lactobacillus sp. N54.MGS-719	stool sample from 53 year old healthy female	NA	NA	NA
GCF_001005625.1	1	0	cluster 239	Lactobacillus rhamnosus	Lactobacillus rhamnosus	alpine goat rumen	99.46	0	Lactobacillus_C rhamnosus
GCF_001005695.1	1	0.0024330900243309003	cluster 228	Lactobacillus plantarum	Lactobacillus plantarum	stool	99.38	2.78	Lactobacillus_F plantarum
GCF_001005805.1	1	0	cluster 228	Lactobacillus plantarum	Lactobacillus plantarum	fu-tsai (a Taiwan fermented mustard product)	99.07	2.85	Lactobacillus_F plantarum
GCF_001006025.1	1	0.0024330900243309003	cluster 191	Lactobacillus helveticus	Lactobacillus helveticus	NA	99.03	0	Lactobacillus helveticus
GCF_001006945.1	1	0.0024330900243309003	cluster 183	Lactobacillus amylovorus	Lactobacillus sp. OTU4228	NA	98.94	0.87	Lactobacillus amylovorus
GCF_001008745.1	0.9975669099756691	0.012165450121654502	cluster 215	Lactobacillus ruminis	Lactobacillus ruminis	fecal sample	98.78	0.52	Lactobacillus_B ruminis
GCF_001008755.1	1	0	cluster 215	Lactobacillus ruminis	Lactobacillus ruminis	bovine rumen	98.95	0	Lactobacillus_B ruminis
GCF_001008765.1	1	0	cluster 215	Lactobacillus ruminis	Lactobacillus ruminis	porcine feces	98.95	0	Lactobacillus_B ruminis
GCF_001010175.1	1	0	cluster 228	Lactobacillus plantarum	Lactobacillus plantarum	missing	99.07	3.09	Lactobacillus_F plantarum
GCF_001010185.1	0.9294403892944039	0.004866180048661801	cluster 229	Lactobacillus fermentum	Lactobacillus fermentum	missing	92.9	0.82	Lactobacillus_H fermentum
GCF_001010245.1	0.975669099756691	0.0024330900243309003	cluster 229	Lactobacillus fermentum	Lactobacillus fermentum	missing	96.99	0.55	Lactobacillus_H fermentum
GCF_001010995.1	1	0.004866180048661801	cluster 237	Lactobacillus brevis	Lactobacillus brevis	Feces	99.06	0	Lactobacillus_G brevis
GCF_001011095.1	1	0.0024330900243309003	cluster 204	Lactobacillus salivarius	Lactobacillus salivarius	human feces	99.48	0	Lactobacillus_B salivarius
GCF_001012655.1	0.9927007299270073	0	cluster 132	Unidentified species 4	Lactobacillus jensenii	NA	98.83	0	Lactobacillus jensenii_A
GCF_001012665.1	0.9951338199513382	0	cluster 160	Lactobacillus jensenii	Lactobacillus jensenii	NA	98.79	0	Lactobacillus jensenii
GCF_001012675.1	0.9951338199513382	0	cluster 132	Unidentified species 4	Lactobacillus jensenii	NA	98.83	0	Lactobacillus jensenii_A
GCF_001012685.1	0.9951338199513382	0	cluster 160	Lactobacillus jensenii	Lactobacillus jensenii	NA	98.79	0	Lactobacillus jensenii
GCF_001012735.1	0.9902676399026764	0	cluster 132	Unidentified species 4	Lactobacillus jensenii	NA	98.73	0.1	Lactobacillus jensenii_A
GCF_001012745.1	0.9951338199513382	0.0024330900243309003	cluster 132	Unidentified species 4	Lactobacillus jensenii	NA	98.83	0	Lactobacillus jensenii_A
GCF_001013375.1	1	0.0024330900243309003	cluster 238	Lactobacillus casei	Lactobacillus casei	Infant feces	99.46	0.36	Lactobacillus_C zeae
GCF_001027985.1	1	0.012165450121654502	cluster 76	Lactobacillus panis	Lactobacillus panis	sourdough	99.46	2.28	Lactobacillus_H panis
GCF_001038455.1	0.975669099756691	0	cluster 21	Fructobacillus tropaeoli	Fructobacillus sp. EFB-N1	European foulbrood infected honey bee larva	98.52	0	Fructobacillus sp001038455
GCF_001039045.1	0.9975669099756691	0.0072992700729927005	cluster 19	Lactobacillus herbarum	Lactobacillus herbarum	fermented radish	99.02	3.09	Lactobacillus_F herbarum
GCF_001039735.1	1	0	cluster 229	Lactobacillus fermentum	Lactobacillus fermentum	NA	99.18	0.27	Lactobacillus_H fermentum
GCF_001040725.1	0.9975669099756691	0.0024330900243309003	cluster 224	Lactobacillus mucosae	Lactobacillus mucosae	NA	99.18	0	Lactobacillus_H mucosae
GCF_001042405.1	0.9951338199513382	0.004866180048661801	cluster 127	Lactobacillus acetotolerans	Lactobacillus acetotolerans	NA	98.38	1.39	Lactobacillus acetotolerans
GCF_001043995.1	0.9562043795620438	0.019464720194647202	cluster 239	Lactobacillus rhamnosus	Lactobacillus rhamnosus	feces	NA	NA	NA
GCF_001044015.1	0.9635036496350365	0.012165450121654502	cluster 239	Lactobacillus rhamnosus	Lactobacillus rhamnosus	feces	NA	NA	NA
GCF_001044025.1	1	0.0024330900243309003	cluster 239	Lactobacillus rhamnosus	Lactobacillus rhamnosus	baby faeces	99.18	0.65	Lactobacillus_C rhamnosus
GCF_001044075.1	0.9781021897810219	0.0072992700729927005	cluster 239	Lactobacillus rhamnosus	Lactobacillus rhamnosus	fermented dairy product	NA	NA	NA
GCF_001044405.1	0.9975669099756691	0	cluster 239	Lactobacillus rhamnosus	Lactobacillus rhamnosus	feces	98.86	0	Lactobacillus_C rhamnosus
GCF_001044415.1	1	0.0024330900243309003	cluster 239	Lactobacillus rhamnosus	Lactobacillus rhamnosus	saliva	99.32	0	Lactobacillus_C rhamnosus
GCF_001046835.1	0.9951338199513382	0.0024330900243309003	cluster 199	Lactobacillus reuteri	Lactobacillus reuteri	NA	99.45	0	Lactobacillus_H reuteri
GCF_001047075.1	0.9635036496350365	0.0072992700729927005	cluster 20	Fructobacillus ficulneus	Fructobacillus ficulneus	NA	97.21	1.96	Fructobacillus ficulneus
GCF_001047075.2	0.9635036496350365	0.0024330900243309003	cluster 20	Fructobacillus ficulneus	Fructobacillus ficulneus	NA	NA	NA	NA
GCF_001047095.1	0.9732360097323601	0	cluster 115	Fructobacillus fructosus	Fructobacillus fructosus	NA	98.52	0.52	Fructobacillus fructosus
GCF_001047095.2	0.9708029197080292	0	cluster 115	Fructobacillus fructosus	Fructobacillus fructosus	NA	NA	NA	NA
GCF_001047115.1	0.975669099756691	0.0024330900243309003	cluster 210	Fructobacillus pseudoficulneus	Fructobacillus pseudoficulneus	NA	98.78	0.52	Fructobacillus pseudoficulneus
GCF_001047115.2	0.975669099756691	0.0024330900243309003	cluster 210	Fructobacillus pseudoficulneus	Fructobacillus pseudoficulneus	NA	NA	NA	NA
GCF_001047135.1	0.9781021897810219	0	cluster 21	Fructobacillus tropaeoli	Fructobacillus tropaeoli	NA	98.52	0	Fructobacillus tropaeoli
GCF_001047135.2	0.9781021897810219	0	cluster 21	Fructobacillus tropaeoli	Fructobacillus tropaeoli	NA	NA	NA	NA
GCF_001047695.1	1	0.0024330900243309003	cluster 236	Leuconostoc mesenteroides	Leuconostoc mesenteroides	Cheese	100	0.79	Leuconostoc mesenteroides
GCF_001050435.1	0.9951338199513382	0.0024330900243309003	cluster 68	Lactobacillus koreensis	Lactobacillus koreensis	kimchi	99.38	0.62	Lactobacillus_G koreensis
GCF_001050475.1	0.9951338199513382	0	cluster 22	Lactobacillus ginsenosidimutans	Lactobacillus ginsenosidimutans	kimchi	99.48	0	Lactobacillus_K ginsenosidimutans
GCF_001062635.1	0.9975669099756691	0	cluster 147	Leuconostoc lactis	Leuconostoc citreum	missing	99.44	0.26	Leuconostoc lactis_B
GCF_001062665.1	1	0.0024330900243309003	cluster 200	Lactobacillus paracasei	Lactobacillus paracasei	missing	99.4	0	Lactobacillus_C paracasei
GCF_001062695.1	1	0.004866180048661801	cluster 200	Lactobacillus paracasei	Lactobacillus paracasei	missing	99.46	0.54	Lactobacillus_C paracasei
GCF_001062885.1	1	0	cluster 239	Lactobacillus rhamnosus	Lactobacillus rhamnosus	missing	99.46	0	Lactobacillus_C rhamnosus
GCF_001062955.1	1	0.0024330900243309003	cluster 239	Lactobacillus rhamnosus	Lactobacillus rhamnosus	missing	100	0	Lactobacillus_C rhamnosus
GCF_001063045.1	1	0	cluster 233	Lactobacillus gasseri	Lactobacillus gasseri	missing	99.22	0	Lactobacillus gasseri
GCF_001063065.1	1	0	cluster 233	Lactobacillus gasseri	Lactobacillus gasseri	missing	99.22	0	Lactobacillus gasseri
GCF_001063505.1	1	0	cluster 233	Lactobacillus gasseri	Lactobacillus gasseri	missing	99.22	0.06	Lactobacillus gasseri_A
GCF_001063655.1	1	0	cluster 239	Lactobacillus rhamnosus	Lactobacillus rhamnosus	missing	99.46	0	Lactobacillus_C rhamnosus
GCF_001063855.1	1	0.0024330900243309003	cluster 204	Lactobacillus salivarius	Lactobacillus salivarius	missing	99.48	0.65	Lactobacillus_B salivarius
GCF_001064515.1	1	0	cluster 239	Lactobacillus rhamnosus	Lactobacillus rhamnosus	missing	99.46	0	Lactobacillus_C rhamnosus
GCF_001064785.1	0.9975669099756691	0.004866180048661801	cluster 239	Lactobacillus rhamnosus	Lactobacillus rhamnosus	missing	98.78	0.45	Lactobacillus_C rhamnosus
GCF_001064985.1	1	0	cluster 233	Lactobacillus gasseri	Lactobacillus gasseri	missing	99.22	0	Lactobacillus gasseri
GCF_001065365.1	1	0	cluster 239	Lactobacillus rhamnosus	Lactobacillus rhamnosus	missing	99.46	0	Lactobacillus_C rhamnosus
GCF_001066235.1	1	0	cluster 233	Lactobacillus gasseri	Lactobacillus gasseri	missing	99.22	0	Lactobacillus gasseri
GCF_001066565.1	1	0.0024330900243309003	cluster 200	Lactobacillus paracasei	Lactobacillus paracasei	missing	99.46	0	Lactobacillus_C paracasei
GCF_001066665.1	1	0.0024330900243309003	cluster 204	Lactobacillus salivarius	Lactobacillus salivarius	missing	99.48	0.52	Lactobacillus_B salivarius
GCF_001066695.1	1	0.0024330900243309003	cluster 238	Lactobacillus casei	Lactobacillus casei	missing	99.46	1.45	Lactobacillus_C casei
GCF_001066715.1	1	0	cluster 239	Lactobacillus rhamnosus	Lactobacillus rhamnosus	missing	99.32	0.05	Lactobacillus_C rhamnosus
GCF_001066975.1	1	0	cluster 239	Lactobacillus rhamnosus	Lactobacillus rhamnosus	missing	99.46	0	Lactobacillus_C rhamnosus
GCF_001067025.1	1	0	cluster 239	Lactobacillus rhamnosus	Lactobacillus rhamnosus	missing	99.46	0	Lactobacillus_C rhamnosus
GCF_001067215.1	1	0.0024330900243309003	cluster 239	Lactobacillus rhamnosus	Lactobacillus rhamnosus	missing	99.46	0	Lactobacillus_C rhamnosus
GCF_001067265.1	1	0.0024330900243309003	cluster 204	Lactobacillus salivarius	Lactobacillus salivarius	missing	99.48	0	Lactobacillus_B salivarius
GCF_001067335.1	1	0	cluster 239	Lactobacillus rhamnosus	Lactobacillus rhamnosus	missing	99.46	0	Lactobacillus_C rhamnosus
GCF_001067625.1	1	0.0024330900243309003	cluster 239	Lactobacillus rhamnosus	Lactobacillus rhamnosus	missing	99.46	0	Lactobacillus_C rhamnosus
GCF_001067885.1	1	0	cluster 239	Lactobacillus rhamnosus	Lactobacillus rhamnosus	missing	98.91	0.04	Lactobacillus_C rhamnosus
GCF_001068015.1	1	0	cluster 239	Lactobacillus rhamnosus	Lactobacillus rhamnosus	missing	98.91	0	Lactobacillus_C rhamnosus
GCF_001068045.1	1	0.0024330900243309003	cluster 239	Lactobacillus rhamnosus	Lactobacillus rhamnosus	missing	99.46	0	Lactobacillus_C rhamnosus
GCF_001068195.1	1	0	cluster 239	Lactobacillus rhamnosus	Lactobacillus rhamnosus	missing	99.46	0.91	Lactobacillus_C rhamnosus
GCF_001068215.1	1	0	cluster 239	Lactobacillus rhamnosus	Lactobacillus rhamnosus	missing	99.46	0	Lactobacillus_C rhamnosus
GCF_001068345.1	1	0	cluster 233	Lactobacillus gasseri	Lactobacillus gasseri	missing	99.22	0	Lactobacillus gasseri_A
GCF_001076595.1	1	0	cluster 200	Lactobacillus paracasei	Lactobacillus paracasei	missing	99.46	0	Lactobacillus_C paracasei
GCF_001076935.1	0.9975669099756691	0	cluster 200	Lactobacillus paracasei	Lactobacillus paracasei	missing	99.46	0	Lactobacillus_C paracasei
GCF_001077025.1	1	0	cluster 229	Lactobacillus fermentum	Lactobacillus fermentum	missing	98.63	0.55	Lactobacillus_H fermentum
GCF_001077275.1	1	0	cluster 157	Leuconostoc citreum (?)	Leuconostoc citreum	missing	99.89	0.19	Leuconostoc citreum
GCF_001184245.1	1	0	cluster 236	Leuconostoc mesenteroides	Leuconostoc mesenteroides	Taleggio cheese	100	0	Leuconostoc mesenteroides
GCF_001184255.1	1	0	cluster 236	Leuconostoc mesenteroides	Leuconostoc mesenteroides	Taleggio cheese	100	0.53	Leuconostoc mesenteroides
GCF_001184265.1	0.9975669099756691	0.0072992700729927005	cluster 236	Leuconostoc mesenteroides	Leuconostoc mesenteroides	Taleggio cheese	99.47	0	Leuconostoc mesenteroides
GCF_001188985.1	1	0	cluster 203	Lactobacillus pentosus	Lactobacillus pentosus	Temperate decuduous forest biome soil	99.38	2.16	Lactobacillus_F pentosus
GCF_001189855.1	0.9975669099756691	0.004866180048661801	cluster 230	Lactobacillus delbrueckii	Lactobacillus delbrueckii	missing	99.03	0.13	Lactobacillus delbrueckii
GCF_001190005.1	0.9975669099756691	0	cluster 230	Lactobacillus delbrueckii	Lactobacillus delbrueckii	sunki, Japanese traditional fermented vegetable	99.03	0	Lactobacillus delbrueckii
GCF_001191565.1	1	0	cluster 200	Lactobacillus paracasei	Lactobacillus paracasei	Koumiss	98.37	0	Lactobacillus_C paracasei
GCF_001243975.1	0.9975669099756691	0.004866180048661801	cluster 158	Lactobacillus agilis	Lactobacillus agilis	NA	98.17	1.83	Lactobacillus_B agilis
GCF_001244395.1	1	0	cluster 200	Lactobacillus paracasei	Lactobacillus paracasei	isolated from the feces of a centenarian	99.46	0	Lactobacillus_C paracasei
GCF_001263315.1	0.9951338199513382	0	cluster 230	Lactobacillus delbrueckii	Lactobacillus delbrueckii	missing	98.38	0	Lactobacillus delbrueckii
GCF_001267905.1	1	0	cluster 228	Lactobacillus plantarum	Lactobacillus plantarum	NA	99.38	2.78	Lactobacillus_F plantarum
GCF_001270785.1	0.9975669099756691	0	cluster 182	Lactobacillus johnsonii	Lactobacillus johnsonii	feces	98.45	1.94	Lactobacillus johnsonii
GCF_001272315.1	1	0	cluster 228	Lactobacillus plantarum	Lactobacillus plantarum	missing	NA	NA	NA
GCF_001272315.2	1	0	cluster 228	Lactobacillus plantarum	Lactobacillus plantarum	missing	99.38	2.93	Lactobacillus_F plantarum
GCF_001273585.1	1	0.0024330900243309003	cluster 228	Lactobacillus plantarum	Lactobacillus plantarum	Porcine feces	99.38	3.7	Lactobacillus_F plantarum
GCF_001278015.1	1	0.0024330900243309003	cluster 228	Lactobacillus plantarum	Lactobacillus plantarum	fermented soybean	99.07	2.93	Lactobacillus_F plantarum
GCF_001281165.1	0.9902676399026764	0	cluster 136	Lactobacillus kunkeei	Lactobacillus kunkeei	NA	97.76	0.94	Lactobacillus_G kunkeei
GCF_001281175.1	0.9878345498783455	0	cluster 23	Lactobacillus apinorum	Lactobacillus apinorum	NA	97.39	0.94	Lactobacillus_G apinorum
GCF_001281205.1	0.9902676399026764	0	cluster 136	Lactobacillus kunkeei	Lactobacillus kunkeei	NA	98.07	1.25	Lactobacillus_G kunkeei_A
GCF_001281215.1	0.9902676399026764	0	cluster 136	Lactobacillus kunkeei	Lactobacillus kunkeei	NA	98.07	1.25	Lactobacillus_G kunkeei_A
GCF_001281225.1	0.9902676399026764	0	cluster 136	Lactobacillus kunkeei	Lactobacillus kunkeei	NA	97.76	1.41	Lactobacillus_G kunkeei_A
GCF_001281265.1	0.9902676399026764	0	cluster 136	Lactobacillus kunkeei	Lactobacillus kunkeei	spoiled wine fermentation	98.07	1.25	Lactobacillus_G kunkeei
GCF_001281285.1	0.9902676399026764	0	cluster 136	Lactobacillus kunkeei	Lactobacillus kunkeei	NA	97.76	0.94	Lactobacillus_G kunkeei_A
GCF_001293735.1	1	0.0024330900243309003	cluster 24	Lactobacillus gorillae	Lactobacillus gorillae	NA	99.18	0.55	Lactobacillus_H gorillae
GCF_001294765.1	0.9562043795620438	0.0072992700729927005	cluster 218	Pediococcus acidilactici	Pediococcus acidilactici	raw rice wine	96.84	0	Pediococcus acidilactici
GCF_001296095.1	1	0	cluster 228	Lactobacillus plantarum	Lactobacillus plantarum	sauerkraut	99.38	2.78	Lactobacillus_F plantarum
GCF_001297025.1	0.9732360097323601	0.012165450121654502	cluster 229	Lactobacillus fermentum	Lactobacillus fermentum	fecal sample	NA	NA	NA
GCF_001297905.1	0.9245742092457421	0.024330900243309004	cluster 229	Lactobacillus fermentum	Lactobacillus fermentum	NA	94.08	2.19	Lactobacillus_H fermentum
GCF_001302645.1	1	0.0072992700729927005	cluster 228	Lactobacillus plantarum	Lactobacillus plantarum	faecal sample	99.38	2.98	Lactobacillus_F plantarum
GCF_001307325.1	1	0	cluster 228	Lactobacillus plantarum	Lactobacillus plantarum	insect gut	99.38	2.78	Lactobacillus_F plantarum
GCF_001308145.1	0.9927007299270073	0	cluster 184	Weissella cibaria (?)	Weissella cibaria	fermented food	NA	NA	NA
GCF_001308145.2	0.9927007299270073	0	cluster 184	Weissella cibaria (?)	Weissella cibaria	fermented food	98.77	0	Weissella cibaria
GCF_001308185.1	0.9902676399026764	0	cluster 136	Lactobacillus kunkeei	Lactobacillus kunkeei	NA	98.07	1.25	Lactobacillus_G kunkeei
GCF_001308195.1	0.9902676399026764	0	cluster 136	Lactobacillus kunkeei	Lactobacillus kunkeei	NA	98.07	1.25	Lactobacillus_G kunkeei_C
GCF_001308205.1	0.9854014598540146	0	cluster 25	New species 7	Lactobacillus kunkeei	NA	98.07	1.09	Lactobacillus_G kunkeei_B
GCF_001308215.1	0.9902676399026764	0	cluster 136	Lactobacillus kunkeei	Lactobacillus kunkeei	NA	98.07	1.25	Lactobacillus_G kunkeei_C
GCF_001308285.1	0.9975669099756691	0	cluster 191	Lactobacillus helveticus	Lactobacillus helveticus	koumiss	98.83	0.32	Lactobacillus helveticus
GCF_001308305.1	1	0	cluster 228	Lactobacillus plantarum	Lactobacillus plantarum	hot-dog	99.07	2.78	Lactobacillus_F plantarum
GCF_001311055.1	0.948905109489051	0.014598540145985401	cluster 83	Lactobacillus sharpeae	Lactobacillus sharpeae	NA	94.44	0.52	Lactobacillus_C sharpeae
GCF_001311075.1	0.9683698296836983	0.004866180048661801	cluster 94	Lactobacillus similis	Lactobacillus similis	NA	94.77	2.5	Lactobacillus_G similis
GCF_001311095.1	0.9781021897810219	0.0024330900243309003	cluster 141	Lactobacillus kimchii	Lactobacillus paralimentarius	NA	98.17	2.09	Lactobacillus_K paralimentarius_B
GCF_001311115.1	0.9683698296836983	0.0072992700729927005	cluster 220	Lactobacillus lindneri	Lactobacillus lindneri	NA	98.57	0.62	Lactobacillus_G lindneri
GCF_001311135.1	0.9586374695863747	0.019464720194647202	cluster 130	Lactobacillus paracollinoides	Lactobacillus paracollinoides	NA	95.92	2.52	Lactobacillus_G paracollinoides
GCF_001311155.1	0.8953771289537713	0.029197080291970802	NA	NA	Lactobacillus manihotivorans	NA	NA	NA	NA
GCF_001311175.1	0.9440389294403893	0.0024330900243309003	cluster 123	Lactobacillus pantheris	Lactobacillus pantheris	NA	92.84	1.75	Lactobacillus_C pantheris
GCF_001311195.1	0.9148418491484185	0.0170316301703163	cluster 96	Lactobacillus camelliae	Lactobacillus camelliae	NA	93.48	1.4	Lactobacillus_C camelliae
GCF_001311215.1	0.8345498783454988	0.009732360097323601	NA	NA	Lactobacillus florum	NA	NA	NA	NA
GCF_001311255.1	0.902676399026764	0.012165450121654502	cluster 47	Lactobacillus nasuensis	Lactobacillus nasuensis	NA	NA	NA	NA
GCF_001311275.1	0.9148418491484185	0.009732360097323601	cluster 230	Lactobacillus delbrueckii	Lactobacillus delbrueckii	NA	NA	NA	NA
GCF_001311335.1	0.9440389294403893	0.0267639902676399	cluster 209	Lactobacillus kefiranofaciens	Lactobacillus kefiranofaciens	NA	NA	NA	NA
GCF_001311355.1	0.9708029197080292	0.012165450121654502	cluster 75	Lactobacillus parafarraginis	Lactobacillus parafarraginis	NA	93.14	0.94	Lactobacillus_G parafarraginis
GCF_001311375.1	0.9391727493917275	0.0170316301703163	cluster 122	Lactobacillus equigenerosi	Lactobacillus equigenerosi	NA	93.99	0.55	Lactobacillus_H equigenerosi
GCF_001311395.1	0.9391727493917275	0.014598540145985401	cluster 30	Lactobacillus otakiensis	Lactobacillus otakiensis	NA	NA	NA	NA
GCF_001311425.1	0.9197080291970803	0.021897810218978103	cluster 29	Lactobacillus kisonensis	Lactobacillus kisonensis	NA	NA	NA	NA
GCF_001311445.1	0.9391727493917275	0.021897810218978103	cluster 84	Lactobacillus rapi	Lactobacillus rapi	NA	NA	NA	NA
GCF_001311465.1	0.7883211678832117	0.019464720194647202	NA	NA	Lactobacillus floricola	NA	NA	NA	NA
GCF_001311485.1	0.8442822384428224	0.024330900243309004	NA	NA	Lactobacillus ozensis	NA	NA	NA	NA
GCF_001311505.1	0.9221411192214112	0.0364963503649635	cluster 111	Lactobacillus hokkaidonensis	Lactobacillus hokkaidonensis	NA	NA	NA	NA
GCF_001311525.1	0.9367396593673966	0.029197080291970802	cluster 26	Lactobacillus oryzae	Lactobacillus oryzae	NA	NA	NA	NA
GCF_001311645.1	0.8929440389294404	0.031630170316301706	NA	NA	Lactobacillus curvatus	NA	NA	NA	NA
GCF_001311665.1	0.8856447688564477	0.0072992700729927005	NA	NA	Lactobacillus amylophilus	NA	NA	NA	NA
GCF_001311685.1	0.878345498783455	0.029197080291970802	NA	NA	Lactobacillus crispatus	NA	NA	NA	NA
GCF_001311725.1	0.8199513381995134	0.0072992700729927005	NA	NA	Lactobacillus acetotolerans	NA	NA	NA	NA
GCF_001311745.1	0.8929440389294404	0.024330900243309004	NA	NA	Lactobacillus kefiri	NA	NA	NA	NA
GCF_001311765.1	0.9124087591240876	0.029197080291970802	cluster 49	Lactobacillus equicursoris	Lactobacillus equicursoris	NA	NA	NA	NA
GCF_001311785.1	0.9537712895377128	0.019464720194647202	cluster 110	Lactobacillus saniviri	Lactobacillus saniviri	NA	94.62	0.26	Lactobacillus_C saniviri
GCF_001312045.1	0.9343065693430657	0.012165450121654502	cluster 60	Lactobacillus satsumensis	Lactobacillus satsumensis	NA	NA	NA	NA
GCF_001312065.1	0.9464720194647201	0.014598540145985401	cluster 92	Lactobacillus senioris	Lactobacillus senioris	NA	NA	NA	NA
GCF_001312845.1	0.9391727493917275	0.024330900243309004	cluster 126	Lactobacillus collinoides	Lactobacillus collinoides	NA	NA	NA	NA
GCF_001312865.1	0.9513381995133819	0.009732360097323601	cluster 82	Lactobacillus thailandensis	Lactobacillus thailandensis	NA	95.51	1.05	Lactobacillus_C thailandensis
GCF_001313185.1	0.9197080291970803	0.014598540145985401	cluster 52	Lactobacillus odoratitofui	Lactobacillus odoratitofui	NA	NA	NA	NA
GCF_001313205.1	0.8734793187347932	0.024330900243309004	NA	NA	Lactobacillus kimchicus	NA	NA	NA	NA
GCF_001313225.1	0.9343065693430657	0.0170316301703163	cluster 143	Lactobacillus silagei	Lactobacillus silagei	NA	NA	NA	NA
GCF_001314245.1	1	0.0024330900243309003	cluster 191	Lactobacillus helveticus	Lactobacillus gallinarum	faecal sample	NA	NA	NA
GCF_001314245.2	1	0.0024330900243309003	cluster 191	Lactobacillus helveticus	Lactobacillus gallinarum	faecal sample	98.21	0	Lactobacillus helveticus
GCF_001314945.1	0.9902676399026764	0.0170316301703163	cluster 136	Lactobacillus kunkeei	Lactobacillus kunkeei	gut	98.07	2.29	Lactobacillus_G kunkeei
GCF_001331925.1	1	0	cluster 228	Lactobacillus plantarum	Lactobacillus plantarum	breast of healthy woman	99.07	2.78	Lactobacillus_F plantarum
GCF_001331925.2	1	0	cluster 228	Lactobacillus plantarum	Lactobacillus plantarum	breast of healthy woman	NA	NA	NA
GCF_001368735.1	1	0	cluster 239	Lactobacillus rhamnosus	Lactobacillus rhamnosus	NA	99.46	0.08	Lactobacillus_C rhamnosus
GCF_001368755.1	1	0	cluster 229	Lactobacillus fermentum	Lactobacillus fermentum	NA	99.18	0	Lactobacillus_H fermentum
GCF_001368775.1	1	0	cluster 228	Lactobacillus plantarum	Lactobacillus plantarum	NA	99.38	2.93	Lactobacillus_F plantarum
GCF_001411765.1	0.9927007299270073	0	cluster 235	Pediococcus pentosaceus	Pediococcus pentosaceus	kimchi	NA	NA	NA
GCF_001411765.2	0.9927007299270073	0	cluster 235	Pediococcus pentosaceus	Pediococcus pentosaceus	kimchi	99.38	0	Pediococcus pentosaceus
GCF_001411775.1	0.9975669099756691	0	cluster 147	Leuconostoc lactis	Leuconostoc lactis	Kimchi	99.44	0.84	Leuconostoc lactis_A
GCF_001421115.1	0.9902676399026764	0	cluster 136	Lactobacillus kunkeei	Lactobacillus kunkeei	NA	97.76	0.94	Lactobacillus_G kunkeei_A
GCF_001421135.1	0.9902676399026764	0	cluster 136	Lactobacillus kunkeei	Lactobacillus kunkeei	NA	97.76	0.94	Lactobacillus_G kunkeei_A
GCF_001433735.1	1	0.0024330900243309003	cluster 200	Lactobacillus paracasei	Lactobacillus casei	cheese	98.37	0	Lactobacillus_C paracasei
GCF_001433745.1	1	0.0024330900243309003	cluster 238	Lactobacillus casei	Lactobacillus zeae	corn steep liquor	97.77	0.63	Lactobacillus_C zeae
GCF_001433755.1	0.9854014598540146	0.0024330900243309003	cluster 203	Lactobacillus pentosus	Lactobacillus pentosus	Corn silage	97.22	2.16	Lactobacillus_F pentosus
GCF_001433765.1	1	0.0072992700729927005	cluster 152	Lactobacillus coryniformis	Lactobacillus coryniformis	silage	99.18	1.36	Lactobacillus_E coryniformis
GCF_001433815.1	0.9975669099756691	0.009732360097323601	cluster 120	Lactobacillus pobuzihii	Lactobacillus pobuzihii	From pobuzih, fermented cummingcordia	99.48	1.31	Lactobacillus_B pobuzihii
GCF_001433825.1	0.9902676399026764	0	cluster 136	Lactobacillus kunkeei	Lactobacillus kunkeei	commercial grape wine undergoing a sluggish/stuck alcoholic fermentation	98.07	1.25	Lactobacillus_G kunkeei
GCF_001433855.1	1	0.0024330900243309003	cluster 237	Lactobacillus brevis	Lactobacillus brevis	feces	99.06	0.16	Lactobacillus_G brevis
GCF_001433875.1	0.9951338199513382	0	cluster 230	Lactobacillus delbrueckii	Lactobacillus delbrueckii	sour grain mash	98.32	0	Lactobacillus delbrueckii
GCF_001433895.1	1	0.0024330900243309003	cluster 193	Lactobacillus acidophilus	Lactobacillus acidophilus	NA	98.94	0.06	Lactobacillus acidophilus
GCF_001433915.1	0.9951338199513382	0.0024330900243309003	cluster 27	Lactobacillus pasteurii	Lactobacillus pasteurii	crop	98.38	0	Lactobacillus pasteurii
GCF_001433975.1	1	0.0024330900243309003	cluster 182	Lactobacillus johnsonii	Lactobacillus johnsonii	blood	99.22	0	Lactobacillus johnsonii
GCF_001433985.1	1	0	cluster 183	Lactobacillus amylovorus	Lactobacillus amylovorus	cattle waste-corn fermentation	98.94	0	Lactobacillus amylovorus
GCF_001433995.1	0.9975669099756691	0	cluster 28	Lactobacillus kimchicus	Lactobacillus kimchicus	Kimchi	99.06	0.94	Lactobacillus_G kimchicus
GCF_001434005.1	1	0	cluster 234	Lactobacillus crispatus	Lactobacillus crispatus	eye	99.03	0.09	Lactobacillus crispatus
GCF_001434055.1	0.9951338199513382	0	cluster 112	Lactobacillus parabrevis	Lactobacillus parabrevis	senmaizuke	99.38	0	Lactobacillus_G parabrevis
GCF_001434065.1	0.9975669099756691	0.0024330900243309003	cluster 231	Lactobacillus sakei	Lactobacillus sakei	Moto starter of sake	99.46	0	Lactobacillus_D sakei
GCF_001434095.1	0.9878345498783455	0.0024330900243309003	cluster 179	Lactobacillus fructivorans	Lactobacillus fructivorans	-	99.37	0.16	Lactobacillus_G fructivorans
GCF_001434115.1	0.9951338199513382	0	cluster 222	Lactobacillus zymae	Lactobacillus zymae	artisanal wheat sourdough	99.18	1.25	Lactobacillus_G zymae
GCF_001434135.1	0.9951338199513382	0.0024330900243309003	cluster 29	Lactobacillus kisonensis	Lactobacillus kisonensis	non-salted pickle solution used in production of sunki (Japanese traditional fermented leaves and stems of red turnips)	99.25	0.21	Lactobacillus_G kisonensis
GCF_001434145.1	1	0.0024330900243309003	cluster 30	Lactobacillus otakiensis	Lactobacillus otakiensis	non-salted pickle solution used in production of sunki (Japanese traditional fermented leaves and stems of red turnips)	99.06	0	Lactobacillus_G otakiensis
GCF_001434175.1	1	0	cluster 228	Lactobacillus plantarum	Lactobacillus plantarum	pickled cabbage	99.07	2.78	Lactobacillus_F plantarum
GCF_001434195.1	1	0	cluster 209	Lactobacillus kefiranofaciens	Lactobacillus kefiranofaciens	kefir grain	99.03	0.28	Lactobacillus kefiranofaciens
GCF_001434215.1	0.9951338199513382	0.9732360097323601	NA	NA	Lactobacillus parakefiri	kefir grain	NA	NA	NA
GCF_001434225.1	0.9975669099756691	0.0072992700729927005	cluster 31	Lactobacillus nagelii	Lactobacillus nagelii	partially fermented wine	99.48	0.13	Lactobacillus_O nagelii
GCF_001434255.1	0.9975669099756691	0.0072992700729927005	cluster 32	Lactobacillus diolivorans	Lactobacillus diolivorans	maize silage	98.94	0.62	Lactobacillus_G diolivorans
GCF_001434275.1	0.9951338199513382	0.0072992700729927005	cluster 33	Lactobacillus mindensis	Lactobacillus mindensis	sourdough	99.48	1.57	Lactobacillus_K mindensis
GCF_001434295.1	0.9927007299270073	0	cluster 34	Lactobacillus versmoldensis	Lactobacillus versmoldensis	poultry salami	99.48	0.59	Lactobacillus_K versmoldensis
GCF_001434315.1	1	0	cluster 202	Lactobacillus oligofermentans	Lactobacillus oligofermentans	broiler leg	98.91	0	Lactobacillus_H oligofermentans
GCF_001434335.1	0.9975669099756691	0.0072992700729927005	cluster 35	Lactobacillus kalixensis	Lactobacillus kalixensis	gastric biopsies, stomach mucosa	99.03	0.32	Lactobacillus kalixensis
GCF_001434365.1	0.9951338199513382	0.0024330900243309003	cluster 36	Lactobacillus gastricus	Lactobacillus gastricus	gastric biopsies, stomach mucosa	99.18	0.27	Lactobacillus_H gastricus
GCF_001434395.1	0.9951338199513382	0	cluster 37	Lactobacillus hammesii	Lactobacillus hammesii	wheat sourdough	99.06	0.09	Lactobacillus_G hammesii
GCF_001434405.1	0.9975669099756691	0	cluster 38	Lactobacillus apodemi	Lactobacillus apodemi	feces, wild Japanese wood mouse	99.48	0	Lactobacillus_B apodemi
GCF_001434435.1	1	0	cluster 39	Lactobacillus kitasatonis	Lactobacillus kitasatonis	intestine	98.94	0	Lactobacillus kitasatonis
GCF_001434455.1	0.9805352798053528	0	cluster 40	Lactobacillus hayakitensis	Lactobacillus hayakitensis	feces of thoroughbred horse	97.8	0.52	Lactobacillus_B hayakitensis
GCF_001434465.1	1	0.012165450121654502	cluster 41	Lactobacillus oris	Lactobacillus oris	saliva	99.45	0	Lactobacillus_H oris
GCF_001434475.1	0.9975669099756691	0.0024330900243309003	cluster 42	Lactobacillus suebicus	Lactobacillus suebicus	apple mash	99.46	0.27	Lactobacillus_H suebicus
GCF_001434515.1	0.9927007299270073	0	cluster 43	Lactobacillus hamsteri	Lactobacillus hamsteri	feces	98.34	0.65	Lactobacillus hamsteri
GCF_001434535.1	0.9975669099756691	0	cluster 163	Lactobacillus animalis	Lactobacillus animalis	dental plaque	99.3	0	Lactobacillus_B animalis
GCF_001434555.1	0.9927007299270073	0.0024330900243309003	cluster 135	Lactobacillus amylophilus	Lactobacillus amylotrophicus	swine waste-corn fermentation	98.43	1.05	Lactobacillus amylophilus
GCF_001434575.1	0.9975669099756691	0	cluster 44	Lactobacillus bifermentans	Lactobacillus bifermentans	blown cheese	99.46	0.54	Lactobacillus_E bifermentans
GCF_001434585.1	0.9927007299270073	0.0024330900243309003	cluster 137	Lactobacillus crustorum	Lactobacillus crustorum	Wheat sourdough	99.48	1.05	Lactobacillus_K crustorum
GCF_001434615.1	0.9951338199513382	0.0024330900243309003	cluster 199	Lactobacillus reuteri	Lactobacillus reuteri	intestine of adult	99.45	0	Lactobacillus_H reuteri
GCF_001434635.1	0.9975669099756691	0.0072992700729927005	cluster 230	Lactobacillus delbrueckii	Lactobacillus delbrueckii	emmental cheese	99.03	0	Lactobacillus delbrueckii
GCF_001434655.1	1	0.004866180048661801	cluster 45	Lactobacillus hilgardii	Lactobacillus hilgardii	wine	99.38	0.31	Lactobacillus_G hilgardii
GCF_001434665.1	0.9927007299270073	0	cluster 46	Lactobacillus tucceti	Lactobacillus tucceti	sausage	99.48	1.64	Lactobacillus_K tucceti
GCF_001434695.1	0.9854014598540146	0.004866180048661801	cluster 223	Lactobacillus algidus	Lactobacillus algidus	vacuum-packaged beef	98.69	0.17	Lactobacillus_A algidus
GCF_001434705.1	0.9975669099756691	0	cluster 47	Lactobacillus nasuensis	Lactobacillus nasuensis	sudan grass Sorghum sudanense (piper) silage	98.95	0.26	Lactobacillus_C nasuensis
GCF_001434735.1	1	0	cluster 48	Lactobacillus buchneri	Lactobacillus buchneri	tomato pulp	99.06	0	Lactobacillus_G buchneri
GCF_001434745.1	0.9951338199513382	0	cluster 159	Lactobacillus alimentarius	Lactobacillus alimentarius	marinated fish product	99.48	0.52	Lactobacillus_K alimentarius
GCF_001434775.1	0.9951338199513382	0.0072992700729927005	cluster 153	Lactobacillus farciminis	Lactobacillus farciminis	sausage	99.48	1.57	Lactobacillus_K farciminis
GCF_001434785.1	0.9951338199513382	0	cluster 172	Lactobacillus namurensis	Lactobacillus namurensis	sourdough, manufactured with wheat, rye and spelt flour	100	0.62	Lactobacillus_G namurensis
GCF_001434815.1	0.9975669099756691	0.0072992700729927005	cluster 49	Lactobacillus equicursoris	Lactobacillus equicursoris	healthy thoroughbred racehorse	98.94	0.33	Lactobacillus equicursoris
GCF_001434835.1	1	0.0024330900243309003	cluster 50	Lactobacillus acidifarinae	Lactobacillus acidifarinae	artisanal wheat sourdough	99.38	1.25	Lactobacillus_G acidifarinae
GCF_001434845.1	0.9975669099756691	0.004866180048661801	cluster 51	Lactobacillus hordei	Lactobacillus hordei	malted barley	99.21	0.1	Lactobacillus_O hordei
GCF_001434855.1	0.9951338199513382	0.004866180048661801	cluster 141	Lactobacillus kimchii	Lactobacillus paralimentarius	Spanish Bobal grape must	99.21	1.41	Lactobacillus_K paralimentarius_A
GCF_001434895.1	0.9975669099756691	0.0024330900243309003	cluster 52	Lactobacillus odoratitofui	Lactobacillus odoratitofui	fermented brine used for stinky tofu production	99.06	1.41	Lactobacillus_G odoratitofui
GCF_001434915.1	0.9951338199513382	0.004866180048661801	cluster 53	Lactobacillus capillatus	Lactobacillus capillatus	isolated from fermented brine used for stinky tofu production	99.48	0	Lactobacillus_O capillatus
GCF_001434935.1	0.9951338199513382	0.0024330900243309003	cluster 54	Lactobacillus uvarum	Lactobacillus uvarum	must of Bobal grape variety	99.48	0.52	Lactobacillus_O uvarum
GCF_001434945.1	0.9975669099756691	0	cluster 191	Lactobacillus helveticus	Lactobacillus helveticus	emmental cheese	98.38	0.32	Lactobacillus helveticus
GCF_001434975.1	1	0	cluster 150	Lactobacillus gallinarum	Lactobacillus gallinarum	crop	98.94	0	Lactobacillus gallinarum
GCF_001434985.1	0.9951338199513382	0.0024330900243309003	cluster 55	Lactobacillus paralimentarius	Lactobacillus paralimentarius	sourdough	99.48	1.15	Lactobacillus_K paralimentarius
GCF_001435015.1	0.9902676399026764	0	cluster 162	Lactobacillus iners	Lactobacillus iners	urine	99.41	0.44	Lactobacillus iners
GCF_001435035.1	1	0.0072992700729927005	cluster 56	Lactobacillus manihotivorans	Lactobacillus manihotivorans	cassava sour starch fermentation	99.48	1.05	Lactobacillus_C manihotivorans
GCF_001435065.1	0.9927007299270073	0.004866180048661801	cluster 227	Lactobacillus fuchuensis	Lactobacillus fuchuensis	vacuum-packaged beef	98.91	0	Lactobacillus_D fuchuensis
GCF_001435095.1	0.9927007299270073	0	cluster 57	Lactobacillus spicheri	Lactobacillus spicheri	rice sourdough	99.02	0.62	Lactobacillus_G spicheri
GCF_001435115.1	0.9975669099756691	0.004866180048661801	cluster 130	Lactobacillus paracollinoides	Lactobacillus paracollinoides	brewery environment	99.38	3.44	Lactobacillus_G paracollinoides
GCF_001435135.1	1	0.0072992700729927005	cluster 58	Lactobacillus rossiae	Lactobacillus rossiae	wheat sourdough	99.46	1.9	Lactobacillus_I rossiae
GCF_001435155.1	1	0	cluster 123	Lactobacillus pantheris	Lactobacillus pantheris	feces	98.95	1.57	Lactobacillus_C pantheris
GCF_001435165.1	1	0	cluster 59	Lactobacillus saerimneri	Lactobacillus saerimneri	feces	99.48	0	Lactobacillus_B saerimneri
GCF_001435195.1	0.9975669099756691	0	cluster 60	Lactobacillus satsumensis	Lactobacillus satsumensis	shochu mash	99.48	0.52	Lactobacillus_O satsumensis
GCF_001435215.1	1	0	cluster 228	Lactobacillus plantarum	Lactobacillus plantarum	fermented cassava roots (fufu)	99.38	2.78	Lactobacillus_F plantarum
GCF_001435235.1	0.9975669099756691	0.0024330900243309003	cluster 61	Lactobacillus ghanensis	Lactobacillus ghanensis	cocoa fermentation	99.48	1.35	Lactobacillus_O ghanensis
GCF_001435245.1	0.9878345498783455	0.004866180048661801	cluster 122	Lactobacillus equigenerosi	Lactobacillus equigenerosi	thoroughbred horses	98.09	0.82	Lactobacillus_H equigenerosi
GCF_001435275.1	1	0.004866180048661801	cluster 209	Lactobacillus kefiranofaciens	Lactobacillus kefiranofaciens	kefir grains	99.03	0.93	Lactobacillus kefiranofaciens
GCF_001435315.1	0.9975669099756691	0.0024330900243309003	cluster 140	Lactobacillus parabuchneri	Lactobacillus parabuchneri	saliva	98.94	0	Lactobacillus_G parabuchneri
GCF_001435325.1	1	0.004866180048661801	cluster 62	Lactobacillus intestinalis	Lactobacillus intestinalis	intestine	98.94	0	Lactobacillus intestinalis
GCF_001435345.1	0.9975669099756691	0	cluster 63	Lactobacillus pontis	Lactobacillus pontis	rye sourdough	98.37	0	Lactobacillus_H pontis
GCF_001435375.1	0.9975669099756691	0	cluster 64	Lactobacillus araffinosus	Lactobacillus aviarius	intestine	99.48	1.31	Lactobacillus_B aviarius_D
GCF_001435395.1	0.9975669099756691	0	cluster 65	Lactobacillus vini	Lactobacillus vini	grape must, fermenting at high temperature	99.48	0.52	Lactobacillus_O vini
GCF_001435405.1	0.9975669099756691	0	cluster 239	Lactobacillus rhamnosus	Lactobacillus rhamnosus	-	99.35	0	Lactobacillus_C rhamnosus
GCF_001435425.1	1	0.0072992700729927005	cluster 152	Lactobacillus coryniformis	Lactobacillus coryniformis	air of cow shed	99.18	0.82	Lactobacillus_E coryniformis
GCF_001435445.1	0.9951338199513382	0.0024330900243309003	cluster 141	Lactobacillus kimchii	Lactobacillus paralimentarius	fermented vegetable (kimchi)	99.48	2.09	Lactobacillus_K paralimentarius_B
GCF_001435475.1	0.9951338199513382	0.0072992700729927005	cluster 66	Lactobacillus antri	Lactobacillus antri	gastric biopsies, stomach mucosa	99.37	0	Lactobacillus_H antri
GCF_001435495.1	0.9975669099756691	0.012165450121654502	cluster 221	Lactobacillus curvatus	Lactobacillus curvatus	milk	99.46	0.56	Lactobacillus_D curvatus
GCF_001435505.1	0.9951338199513382	0.004866180048661801	cluster 67	Lactobacillus futsaii	Lactobacillus futsaii	Fu-tsai, a traditional fermented mustard	99.48	0.79	Lactobacillus_K futsaii
GCF_001435525.1	0.9951338199513382	0.0024330900243309003	cluster 68	Lactobacillus koreensis	Lactobacillus koreensis	Kimchi	99.38	0.62	Lactobacillus_G koreensis
GCF_001435555.1	0.9951338199513382	0	cluster 124	Lactobacillus nodensis	Lactobacillus nodensis	Japanese pickles	99.48	0	Lactobacillus_K nodensis
GCF_001435575.1	1	0	cluster 134	Lactobacillus sunkii	Lactobacillus sunkii	non-salted pickle solution used in production of sunki (Japanese traditional fermented leaves and stems of red turnips)	98.91	0.31	Lactobacillus_G sunkii
GCF_001435585.1	0.9975669099756691	0.0024330900243309003	cluster 69	Lactobacillus perolens	Lactobacillus perolens	orange lemonade	99.48	0.52	Lactobacillus_J perolens
GCF_001435655.1	1	0	cluster 194	Lactobacillus paraplantarum	Lactobacillus paraplantarum	beer contaminant	99.38	3.09	Lactobacillus_F paraplantarum
GCF_001435665.1	1	0	cluster 139	Lactobacillus amylolyticus	Lactobacillus amylolyticus	acidified beer wort	99.03	0.32	Lactobacillus amylolyticus
GCF_001435695.1	0.9927007299270073	0	cluster 70	Lactobacillus psittaci	Lactobacillus psittaci	lung	97.11	0	Lactobacillus psittaci
GCF_001435715.1	0.9975669099756691	0.004866180048661801	cluster 231	Lactobacillus sakei	Lactobacillus sakei	fermented meat product	99.46	0.54	Lactobacillus_D sakei
GCF_001435735.1	0.9975669099756691	0	cluster 71	Lactobacillus equi	Lactobacillus equi	feces	99.21	1.75	Lactobacillus_B equi
GCF_001435755.1	1	0.004866180048661801	cluster 216	Lactobacillus acidipiscis	Lactobacillus acidipiscis	fermented fish	100	1.96	Lactobacillus_B acidipiscis
GCF_001435775.1	0.9975669099756691	0.0024330900243309003	cluster 107	Lactobacillus ingluviei	Lactobacillus ingluviei	crop	99.18	0.66	Lactobacillus_H ingluviei
GCF_001435795.1	0.9975669099756691	0.004866180048661801	cluster 230	Lactobacillus delbrueckii	Lactobacillus delbrueckii	traditional dairy fermented product (Dahi type)	99.03	0.13	Lactobacillus delbrueckii
GCF_001435815.1	0.9951338199513382	0.0024330900243309003	cluster 72	Lactobacillus nantensis	Lactobacillus nantensis	wheat sourdough	99.48	1.31	Lactobacillus_K nantensis
GCF_001435835.1	0.9951338199513382	0	cluster 73	Lactobacillus concavus	Lactobacillus concavus	Walls of a distilled spirit fermenting cellar	98.43	0.52	Lactobacillus_L concavus
GCF_001435875.1	0.9975669099756691	0.009732360097323601	cluster 74	Lactobacillus farraginis	Lactobacillus farraginis	composting material of distilled shochu residue	99.25	0	Lactobacillus_G farraginis
GCF_001435895.1	0.9951338199513382	0.0024330900243309003	cluster 75	Lactobacillus parafarraginis	Lactobacillus parafarraginis	composting material of distilled shochun residue	98.78	0.62	Lactobacillus_G parafarraginis
GCF_001435915.1	0.9975669099756691	0.0024330900243309003	cluster 201	Lactobacillus vaginalis	Lactobacillus vaginalis	vaginal swab from patient with trichomoniasis	99.46	1.09	Lactobacillus_H vaginalis
GCF_001435935.1	1	0.012165450121654502	cluster 76	Lactobacillus panis	Lactobacillus panis	sourdough	99.46	2.17	Lactobacillus_H panis
GCF_001435955.1	1	0	cluster 204	Lactobacillus salivarius	Lactobacillus salivarius	saliva	99.48	0	Lactobacillus_B salivarius
GCF_001435975.1	0.9975669099756691	0.0072992700729927005	cluster 126	Lactobacillus collinoides	Lactobacillus collinoides	fermenting apple juice	99.38	3.28	Lactobacillus_G collinoides
GCF_001435995.1	0.9902676399026764	0.0024330900243309003	cluster 77	Lactobacillus ozensis	Lactobacillus ozensis	NA	97.45	1.25	Lactobacillus_G ozensis
GCF_001436015.1	0.9975669099756691	0	cluster 188	Lactobacillus murinus	Lactobacillus murinus	intestine	99.48	0	Lactobacillus_B murinus
GCF_001436025.1	1	0	cluster 224	Lactobacillus mucosae	Lactobacillus mucosae	small intestine	99.18	0	Lactobacillus_H mucosae
GCF_001436035.1	0.9878345498783455	0	cluster 180	Lactobacillus sanfranciscensis	Lactobacillus sanfranciscensis	San Francisco sourdough	99.38	0.99	Lactobacillus_G sanfranciscensis
GCF_001436045.1	0.9951338199513382	0.0024330900243309003	cluster 78	Lactobacillus frumenti	Lactobacillus frumenti	rye-bran sourdough	99.46	0	Lactobacillus_H frumenti
GCF_001436095.1	0.9975669099756691	0.0072992700729927005	cluster 79	Lactobacillus dextrinicus	Lactobacillus dextrinicus	silage	99.35	2.09	Lactobacillus_L dextrinicus
GCF_001436115.1	1	0	cluster 80	Lactobacillus brantae	Lactobacillus brantae	feces of Canada goose	99.48	0	Lactobacillus_C brantae
GCF_001436125.1	0.9902676399026764	0	cluster 81	Lactobacillus hominis	Lactobacillus hominis	intestine	96.68	0.48	Lactobacillus hominis
GCF_001436135.1	0.9975669099756691	0	cluster 82	Lactobacillus thailandensis	Lactobacillus thailandensis	fermented tea leaves (miang)	98.95	1.05	Lactobacillus_C thailandensis
GCF_001436175.1	0.7907542579075426	0	NA	NA	Lactobacillus kefiri	kefir grains	71.25	0	Lactobacillus_G kefiri
GCF_001436185.1	0.9927007299270073	0.0024330900243309003	cluster 135	Lactobacillus amylophilus	Lactobacillus amylophilus	swine waste-corn fermentation	98.95	1.05	Lactobacillus amylophilus
GCF_001436215.1	0.9975669099756691	0.004866180048661801	cluster 158	Lactobacillus agilis	Lactobacillus agilis	municipal sewage	98.69	0.26	Lactobacillus_B agilis
GCF_001436225.1	0.9878345498783455	0	cluster 83	Lactobacillus sharpeae	Lactobacillus sharpeae	municipal sewage	97.38	0.52	Lactobacillus_C sharpeae
GCF_001436255.1	0.9951338199513382	0.0024330900243309003	cluster 84	Lactobacillus rapi	Lactobacillus rapi	non-salted pickle solution used in production of sunki (Japanese traditional fermented leaves and stems of red turnips)	98.94	0.21	Lactobacillus_G rapi
GCF_001436275.1	0.9975669099756691	0	cluster 85	Lactobacillus oeni	Lactobacillus oeni	Bobal wine	99.48	0	Lactobacillus_O oeni
GCF_001436295.1	1	0.004866180048661801	cluster 86	Lactobacillus vaccinostercus	Lactobacillus vaccinostercus	cow dung	99.46	0.82	Lactobacillus_H vaccinostercus
GCF_001436305.1	1	0.004866180048661801	cluster 87	Lactobacillus ultunensis	Lactobacillus ultunensis	gastric biopsies, stomach mucosa	99.03	0	Lactobacillus ultunensis
GCF_001436315.1	0.9975669099756691	0.0024330900243309003	cluster 149	Lactobacillus aviarius	Lactobacillus aviarius	feces	99.48	1.57	Lactobacillus_B aviarius
GCF_001436325.1	0.9975669099756691	0.004866180048661801	cluster 128	Lactobacillus harbinensis	Lactobacillus harbinensis	chinese traditional fermented vegetable Suan cai	99.21	1.05	Lactobacillus_J harbinensis
GCF_001436375.1	1	0.009732360097323601	cluster 88	Lactobacillus composti	Lactobacillus composti	composting material of distilled shochu residue	99.48	0.52	Lactobacillus_N composti
GCF_001436385.1	1	0	cluster 200	Lactobacillus paracasei	Lactobacillus paracasei	-	99.46	0	Lactobacillus_C paracasei
GCF_001436395.1	0.9878345498783455	0	cluster 89	Lactobacillus malefermentans	Lactobacillus malefermentans	beer	98.7	0.31	Lactobacillus_G malefermentans
GCF_001436415.1	0.9975669099756691	0.0024330900243309003	cluster 90	Lactobacillus graminis	Lactobacillus graminis	grass silage	99.18	0.27	Lactobacillus_D graminis
GCF_001436455.1	0.9951338199513382	0	cluster 160	Lactobacillus jensenii	Lactobacillus jensenii	vaginal discharge	98.83	0	Lactobacillus jensenii
GCF_001436475.1	1	0	cluster 215	Lactobacillus ruminis	Lactobacillus ruminis	rumen	98.95	0	Lactobacillus_B ruminis
GCF_001436485.1	1	0	cluster 200	Lactobacillus paracasei	Lactobacillus paracasei	pasteurized milk	NA	NA	NA
GCF_001436505.1	0.9951338199513382	0	cluster 91	Lactobacillus rennini	Lactobacillus rennini	rennin	99.18	1.09	Lactobacillus_E rennini
GCF_001436535.1	0.9975669099756691	0	cluster 105	Lactobacillus mali	Lactobacillus mali	apple juice from cider press	99.21	0.89	Lactobacillus_O mali
GCF_001436555.1	0.9975669099756691	0.0024330900243309003	cluster 92	Lactobacillus senioris	Lactobacillus senioris	feces of a healthy 100-year-old Japanese female	98.75	0.31	Lactobacillus_G senioris
GCF_001436575.1	0.9975669099756691	0.0024330900243309003	cluster 93	Lactobacillus gigeriorum	Lactobacillus gigeriorum	crop	98.38	0.32	Lactobacillus gigeriorum
GCF_001436595.1	0.9975669099756691	0.004866180048661801	cluster 94	Lactobacillus similis	Lactobacillus similis	fermented cane molasses at alcohol plants	99.38	2.5	Lactobacillus_G similis
GCF_001436605.1	0.9659367396593674	0.004866180048661801	cluster 95	Lactobacillus floricola	Lactobacillus floricola	flower	97.38	0.26	Lactobacillus floricola
GCF_001436615.1	1	0.0024330900243309003	cluster 96	Lactobacillus camelliae	Lactobacillus camelliae	fermented tea leaves (miang)	99.48	0.52	Lactobacillus_C camelliae
GCF_001436645.1	0.9805352798053528	0	cluster 97	Lactobacillus florum	Lactobacillus florum	NA	97.5	0	Lactobacillus_G florum
GCF_001436675.1	0.9951338199513382	0	cluster 125	Lactobacillus senmaizukei	Lactobacillus senmaizukei	pickles	99.06	0	Lactobacillus_G senmaizukei
GCF_001436695.1	1	0	cluster 145	Lactobacillus taiwanensis	Lactobacillus taiwanensis	silage cattle feed	99.03	0	Lactobacillus taiwanensis
GCF_001436705.1	0.9951338199513382	0.004866180048661801	cluster 98	Lactobacillus sucicola	Lactobacillus sucicola	sap	99.48	0.52	Lactobacillus_O sucicola
GCF_001436735.1	0.9975669099756691	0	cluster 99	Lactobacillus cacaonum	Lactobacillus cacaonum	cocoa bean heap fermentation	99.48	0	Lactobacillus_O cacaonum
GCF_001436755.1	0.9951338199513382	0	cluster 100	Lactobacillus aquaticus	Lactobacillus aquaticus	surface of a eutrophic freshwater pond	98.95	0	Lactobacillus_O aquaticus
GCF_001436775.1	0.9927007299270073	0	cluster 127	Lactobacillus acetotolerans	Lactobacillus acetotolerans	fermented vinegar broth	98.38	0.87	Lactobacillus acetotolerans
GCF_001436795.1	0.9927007299270073	0	cluster 218	Pediococcus acidilactici	Pediococcus acidilactici	NA	99.38	0	Pediococcus acidilactici
GCF_001436805.1	0.9975669099756691	0.0024330900243309003	cluster 106	Lactobacillus selangorensis	Lactobacillus selangorensis	missing	98.95	0.63	Lactobacillus_M selangorensis
GCF_001436835.1	0.9975669099756691	0.0024330900243309003	cluster 229	Lactobacillus fermentum	Lactobacillus fermentum	-	98.63	0.55	Lactobacillus_H fermentum
GCF_001436855.1	1	0	cluster 228	Lactobacillus plantarum	Lactobacillus plantarum	-	99.07	2.78	Lactobacillus_F plantarum
GCF_001436865.1	0.9902676399026764	0	cluster 101	Weissella halotolerans	Weissella halotolerans	fermented sausages	99.33	0	Weissella halotolerans
GCF_001436895.1	0.9975669099756691	0.0024330900243309003	cluster 219	Weissella confusa	Weissella confusa	fermented sausages	99.08	0.61	Weissella confusa
GCF_001436905.1	0.9854014598540146	0	cluster 131	Pediococcus claussenii	Pediococcus claussenii	NA	97.84	0	Pediococcus claussenii
GCF_001436935.1	0.9854014598540146	0.0024330900243309003	cluster 179	Lactobacillus fructivorans	Lactobacillus fructivorans	spoiled salad dressing	100	0.16	Lactobacillus_G fructivorans
GCF_001436945.1	1	0.0072992700729927005	cluster 216	Lactobacillus acidipiscis	Lactobacillus acidipiscis	fermented fish	99.3	1.83	Lactobacillus_B acidipiscis
GCF_001436985.1	0.9854014598540146	0.0024330900243309003	cluster 179	Lactobacillus fructivorans	Lactobacillus homohiochii	NA	99.37	0.16	Lactobacillus_G fructivorans
GCF_001437055.1	0.9854014598540146	0	cluster 102	Lactobacillus secaliphilus	Lactobacillus secaliphilus	type II sourdough fermentation	98.91	0.27	Lactobacillus_H secaliphilus
GCF_001437075.1	0.9927007299270073	0.004866180048661801	cluster 103	Pediococcus stilesii	Pediococcus stilesii	NA	99.38	1.54	Pediococcus stilesii
GCF_001437115.1	0.9927007299270073	0	cluster 218	Pediococcus acidilactici	Pediococcus acidilactici	NA	99.38	0	Pediococcus acidilactici
GCF_001437125.1	0.9951338199513382	0	cluster 104	Lactobacillus paucivorans	Lactobacillus paucivorans	brewery environment	99.38	0.21	Lactobacillus_G paucivorans
GCF_001437155.1	0.9975669099756691	0	cluster 105	Lactobacillus mali	Lactobacillus mali	wine	99.21	0.26	Lactobacillus_O mali_A
GCF_001437175.1	0.9805352798053528	0	cluster 179	Lactobacillus fructivorans	Lactobacillus fructivorans	spoiled salad dressing	99.06	0.16	Lactobacillus_G fructivorans
GCF_001437195.1	0.9975669099756691	0.0024330900243309003	cluster 230	Lactobacillus delbrueckii	Lactobacillus delbrueckii	-	98.16	0	Lactobacillus delbrueckii
GCF_001437205.1	0.9975669099756691	0.0024330900243309003	cluster 106	Lactobacillus selangorensis	Lactobacillus selangorensis	NA	98.95	0.1	Lactobacillus_M selangorensis
GCF_001437235.1	0.9975669099756691	0	cluster 107	Lactobacillus ingluviei	Lactobacillus ingluviei	NA	99.18	0.56	Lactobacillus_H ingluviei
GCF_001437255.1	0.9975669099756691	0.0024330900243309003	cluster 156	Pediococcus damnosus	Pediococcus damnosus	-	99.38	0	Pediococcus damnosus
GCF_001437285.1	0.9927007299270073	0	cluster 235	Pediococcus pentosaceus	Pediococcus pentosaceus	-	99.38	0	Pediococcus pentosaceus
GCF_001437335.1	0.9975669099756691	0	cluster 140	Lactobacillus parabuchneri	Lactobacillus parabuchneri	NA	98.94	0	Lactobacillus_G parabuchneri
GCF_001437355.1	0.9878345498783455	0	cluster 121	Weissella viridescens	Weissella viridescens	-	99.23	0	Weissella viridescens
GCF_001437365.1	1	0	cluster 183	Lactobacillus amylovorus	Lactobacillus amylovorus	cattle waste-corn fermentations	98.94	0	Lactobacillus amylovorus
GCF_001437405.1	0.9975669099756691	0	cluster 212	Pediococcus ethanolidurans	Pediococcus ethanolidurans	NA	99.38	0	Pediococcus ethanolidurans
GCF_001437425.1	0.9902676399026764	0.0024330900243309003	cluster 108	Weissella minor	Weissella minor	fermented sausages	99.39	0.12	Weissella minor
GCF_001437435.1	0.9951338199513382	0.0024330900243309003	cluster 109	Lactobacillus siliginis	Lactobacillus siliginis	NA	99.46	0.54	Lactobacillus_I siliginis
GCF_001437465.1	0.9975669099756691	0.0024330900243309003	cluster 110	Lactobacillus saniviri	Lactobacillus saniviri	NA	98.95	0.52	Lactobacillus_C saniviri
GCF_001437485.1	0.9951338199513382	0.0024330900243309003	cluster 230	Lactobacillus delbrueckii	Lactobacillus delbrueckii	NA	99.03	0	Lactobacillus delbrueckii
GCF_001437505.1	1	0.0072992700729927005	cluster 111	Lactobacillus hokkaidonensis	Lactobacillus hokkaidonensis	subarctic timothy grass	99.46	0.82	Lactobacillus_H hokkaidonensis
GCF_001437515.1	0.9951338199513382	0	cluster 112	Lactobacillus parabrevis	Lactobacillus parabrevis	NA	99.38	0	Lactobacillus_G parabrevis
GCF_001437535.1	0.9951338199513382	0	cluster 191	Lactobacillus helveticus	Lactobacillus helveticus	NA	97.75	0	Lactobacillus helveticus
GCF_001437605.1	0.9878345498783455	0	cluster 113	Pediococcus argentinicus	Pediococcus argentinicus	fermented wheat flour	99.23	0.62	Pediococcus argentinicus
GCF_001438655.1	0.9927007299270073	0	cluster 114	Pediococcus cellicola	Pediococcus cellicola	distilled-spirit-fermenting cellar	99.38	0	Pediococcus cellicola
GCF_001438685.1	0.9854014598540146	0	cluster 220	Lactobacillus lindneri	Lactobacillus lindneri	-	98.75	0.62	Lactobacillus_G lindneri
GCF_001438695.1	0.9732360097323601	0	cluster 115	Fructobacillus fructosus	Fructobacillus fructosus	fructose	98.52	0	Fructobacillus fructosus
GCF_001438705.1	0.9610705596107056	0	cluster 116	Weissella kandleri	Weissella kandleri	fermented sausages	97.12	0	Weissella kandleri
GCF_001438725.1	0.9951338199513382	0.0024330900243309003	cluster 170	Pediococcus inopinatus	Pediococcus inopinatus	-	99.38	0.02	Pediococcus inopinatus
GCF_001438785.1	0.9878345498783455	0.0024330900243309003	cluster 117	Lactobacillus ceti	Lactobacillus ceti	beaked whales	97.91	0	Lactobacillus_B ceti
GCF_001438805.1	0.9951338199513382	0.0072992700729927005	cluster 118	Lactobacillus kimchiensis	Lactobacillus kimchiensis	kimchi, a type of traditional Korean fermented food	99.48	1.57	Lactobacillus_K kimchiensis
GCF_001438825.1	0.9927007299270073	0.0024330900243309003	cluster 137	Lactobacillus crustorum	Lactobacillus crustorum	traditional Belgian wheat sourdoughs	99.48	1.05	Lactobacillus_K crustorum
GCF_001438845.1	0.9975669099756691	0.0024330900243309003	cluster 119	Lactobacillus xiangfangensis	Lactobacillus xiangfangensis	NA	99.02	2.47	Lactobacillus_F xiangfangensis
GCF_001438865.1	0.9975669099756691	0.009732360097323601	cluster 120	Lactobacillus pobuzihii	Lactobacillus pobuzihii	NA	99.48	1.31	Lactobacillus_B pobuzihii
GCF_001443645.1	0.9975669099756691	0	cluster 194	Lactobacillus paraplantarum	Lactobacillus paraplantarum	superior fermented meat	99.38	3.09	Lactobacillus_F paraplantarum
GCF_001444495.1	1	0	cluster 228	Lactobacillus plantarum	Lactobacillus plantarum	goat cheese	99.38	2.78	Lactobacillus_F plantarum
GCF_001460875.1	0.9829683698296837	0	cluster 121	Weissella viridescens	Weissella viridescens	NA	99.39	0.12	Weissella viridescens
GCF_001461015.1	0.9683698296836983	0	cluster 218	Pediococcus acidilactici	Pediococcus acidilactici	raw rice wine	96.14	1.23	Pediococcus acidilactici
GCF_001469115.1	0.9975669099756691	0.004866180048661801	cluster 200	Lactobacillus paracasei	Lactobacillus paracasei	cheese	99.29	0	Lactobacillus_C paracasei
GCF_001469145.1	1	0	cluster 228	Lactobacillus plantarum	Lactobacillus plantarum	culture	99.38	2.93	Lactobacillus_F plantarum
GCF_001469775.1	0.9975669099756691	0.004866180048661801	cluster 230	Lactobacillus delbrueckii	Lactobacillus delbrueckii	isolated from a traditional fermented dairy called dairy fan	99.03	0.08	Lactobacillus delbrueckii
GCF_001484005.1	1	0	cluster 228	Lactobacillus plantarum	Lactobacillus plantarum	baby stool	99.38	2.78	Lactobacillus_F plantarum
GCF_001485255.1	0.9805352798053528	0.0072992700729927005	cluster 186	Lactobacillus formosensis	Lactobacillus farciminis	NA	99.3	0.79	Lactobacillus_K farciminis_A
GCF_001510975.1	0.9975669099756691	0.0024330900243309003	cluster 230	Lactobacillus delbrueckii	Lactobacillus delbrueckii	NA	99.03	0	Lactobacillus delbrueckii
GCF_001514415.1	1	0	cluster 200	Lactobacillus paracasei	Lactobacillus paracasei	milk	99.46	0	Lactobacillus_C paracasei
GCF_001515385.1	1	0.0072992700729927005	cluster 236	Leuconostoc mesenteroides	Leuconostoc mesenteroides	NA	100	1.06	Leuconostoc mesenteroides
GCF_001536305.1	1	0.0024330900243309003	cluster 225	Leuconostoc gelidum	Leuconostoc gelidum	NA	100	0.11	Leuconostoc inhae
GCF_001540885.1	1	0	cluster 200	Lactobacillus paracasei	Lactobacillus paracasei	teat canal	99.46	0	Lactobacillus_C paracasei
GCF_001540905.1	1	0.0024330900243309003	cluster 237	Lactobacillus brevis	Lactobacillus brevis	teat canal	99.06	0.09	Lactobacillus_G brevis
GCF_001540925.1	1	0	cluster 228	Lactobacillus plantarum	Lactobacillus plantarum	teat canal	99.07	3.4	Lactobacillus_F plantarum
GCF_001540965.1	1	0	cluster 228	Lactobacillus plantarum	Lactobacillus plantarum	teat canal	99.38	3.4	Lactobacillus_F plantarum
GCF_001541125.1	1	0.004866180048661801	cluster 236	Leuconostoc mesenteroides	Leuconostoc mesenteroides	Dromedary milk	100	0.79	Leuconostoc mesenteroides
GCF_001541385.1	1	0	cluster 234	Lactobacillus crispatus	Lactobacillus crispatus	vaginal	99.03	0	Lactobacillus crispatus
GCF_001541405.1	1	0.0072992700729927005	cluster 234	Lactobacillus crispatus	Lactobacillus crispatus	vaginal	99.03	0.06	Lactobacillus crispatus
GCF_001541505.1	0.9975669099756691	0.012165450121654502	cluster 234	Lactobacillus crispatus	Lactobacillus crispatus	vaginal	99.68	2.27	Lactobacillus crispatus
GCF_001541515.1	0.9975669099756691	0.004866180048661801	cluster 234	Lactobacillus crispatus	Lactobacillus crispatus	vaginal	99.03	0.44	Lactobacillus crispatus
GCF_001541535.1	1	0.0072992700729927005	cluster 234	Lactobacillus crispatus	Lactobacillus crispatus	vaginal	99.03	0.54	Lactobacillus crispatus
GCF_001541585.1	1	0.012165450121654502	cluster 234	Lactobacillus crispatus	Lactobacillus crispatus	vaginal	99.03	2.77	Lactobacillus crispatus
GCF_001541605.1	1	0.0024330900243309003	cluster 237	Lactobacillus brevis	Lactobacillus brevis	Cheese	99.06	0.62	Lactobacillus_G brevis
GCF_001541865.1	0.9951338199513382	0.051094890510948905	cluster 235	Pediococcus pentosaceus	Pediococcus pentosaceus	fermented soybean meal for swine	99.38	6.83	Pediococcus pentosaceus
GCF_001546015.1	0.9975669099756691	0.004866180048661801	cluster 234	Lactobacillus crispatus	Lactobacillus crispatus	vaginal	98.7	0.09	Lactobacillus crispatus
GCF_001546025.1	0.9975669099756691	0.004866180048661801	cluster 234	Lactobacillus crispatus	Lactobacillus crispatus	vaginal	98.9	0.82	Lactobacillus crispatus
GCF_001546525.1	1	0	cluster 233	Lactobacillus gasseri	Lactobacillus gasseri	urine	99.22	0	Lactobacillus gasseri
GCF_001563615.1	1	0.012165450121654502	cluster 234	Lactobacillus crispatus	Lactobacillus crispatus	urine	99.03	2.77	Lactobacillus crispatus
GCF_001567095.1	1	0	cluster 234	Lactobacillus crispatus	Lactobacillus crispatus	NA	99.03	0.65	Lactobacillus crispatus
GCF_001570665.1	1	0.0024330900243309003	cluster 236	Leuconostoc mesenteroides	Leuconostoc mesenteroides	NA	99.93	0.53	Leuconostoc mesenteroides
GCF_001570685.1	0.9878345498783455	0.004866180048661801	cluster 122	Lactobacillus equigenerosi	Lactobacillus equigenerosi	NA	98.09	0.82	Lactobacillus_H equigenerosi
GCF_001572665.1	1	0.004866180048661801	cluster 182	Lactobacillus johnsonii	Lactobacillus johnsonii	missing	99.22	1.55	Lactobacillus johnsonii
GCF_001572805.1	1	0	cluster 191	Lactobacillus helveticus	Lactobacillus helveticus	Undefined natural whey starter	99.03	0.32	Lactobacillus helveticus
GCF_001572815.1	1	0	cluster 191	Lactobacillus helveticus	Lactobacillus helveticus	Undefined natural whey starter	99.03	0	Lactobacillus helveticus
GCF_001579105.1	0.9513381995133819	0	cluster 184	Weissella cibaria (?)	Weissella sp. DD23	oral cavity	86.43	0.92	Weissella cibaria
GCF_001581895.1	1	0	cluster 228	Lactobacillus plantarum	Lactobacillus plantarum	NA	99.07	2.78	Lactobacillus_F plantarum
GCF_001583825.1	1	0	cluster 236	Leuconostoc mesenteroides	Leuconostoc mesenteroides	fermeted vegetable	100	0	Leuconostoc mesenteroides
GCF_001590655.1	1	0	cluster 239	Lactobacillus rhamnosus	Lactobacillus rhamnosus	dairy product	99.46	0	Lactobacillus_C rhamnosus
GCF_001591685.1	0.9975669099756691	0	cluster 188	Lactobacillus murinus	Lactobacillus murinus	NA	99.48	0	Lactobacillus_B murinus
GCF_001591845.1	1	0.0024330900243309003	cluster 193	Lactobacillus acidophilus	Lactobacillus acidophilus	NA	98.94	0.06	Lactobacillus acidophilus
GCF_001591865.1	1	0	cluster 123	Lactobacillus pantheris	Lactobacillus pantheris	NA	99.48	1.57	Lactobacillus_C pantheris
GCF_001591885.1	0.9975669099756691	0.0024330900243309003	cluster 140	Lactobacillus parabuchneri	Lactobacillus parabuchneri	NA	98.94	0	Lactobacillus_G parabuchneri
GCF_001591905.1	1	0	cluster 215	Lactobacillus ruminis	Lactobacillus ruminis	NA	98.95	0	Lactobacillus_B ruminis
GCF_001592065.1	0.9951338199513382	0	cluster 124	Lactobacillus nodensis	Lactobacillus nodensis	NA	99.48	0	Lactobacillus_K nodensis
GCF_001592085.1	0.9951338199513382	0	cluster 125	Lactobacillus senmaizukei	Lactobacillus senmaizukei	NA	99.06	0	Lactobacillus_G senmaizukei
GCF_001593065.1	0.9975669099756691	0.0024330900243309003	cluster 231	Lactobacillus sakei	Lactobacillus sakei	Mukeunji	99.46	0	Lactobacillus_D sakei
GCF_001593095.1	0.9878345498783455	0.0072992700729927005	cluster 235	Pediococcus pentosaceus	Pediococcus pentosaceus	jeotgal	97.53	0.56	Pediococcus pentosaceus
GCF_001595615.1	1	0.004866180048661801	cluster 228	Lactobacillus plantarum	Lactobacillus plantarum	feces	99.23	4.01	Lactobacillus_F plantarum
GCF_001596095.1	1	0	cluster 228	Lactobacillus plantarum	Lactobacillus plantarum	meju, fermented soybean paste	99.07	3.09	Lactobacillus_F plantarum
GCF_001596195.1	1	0	cluster 228	Lactobacillus plantarum	Lactobacillus plantarum	human stool	99.38	2.78	Lactobacillus_F plantarum
GCF_001597605.1	1	0	cluster 228	Lactobacillus plantarum	Lactobacillus plantarum	stool material	99.38	2.78	Lactobacillus_F plantarum
GCF_001602195.1	1	0.559610705596107	NA	NA	Lactobacillus oris	NA	NA	NA	NA
GCF_001611035.1	0.9951338199513382	0	cluster 156	Pediococcus damnosus	Pediococcus damnosus	bottled beer	99.38	0	Pediococcus damnosus
GCF_001611075.1	0.9975669099756691	0.0024330900243309003	cluster 156	Pediococcus damnosus	Pediococcus damnosus	brewery environment	99.38	0	Pediococcus damnosus
GCF_001611115.1	0.9951338199513382	0	cluster 156	Pediococcus damnosus	Pediococcus damnosus	brewing yeast sample	99.38	0	Pediococcus damnosus
GCF_001611135.1	0.9975669099756691	0.0024330900243309003	cluster 156	Pediococcus damnosus	Pediococcus damnosus	pilsner beer	98.77	0	Pediococcus damnosus
GCF_001611155.1	0.9951338199513382	0	cluster 156	Pediococcus damnosus	Pediococcus damnosus	winery environment	99.38	0	Pediococcus damnosus
GCF_001614295.1	0.9829683698296837	0.0024330900243309003	cluster 184	Weissella cibaria (?)	Weissella cibaria	Mukeunji	97.55	0.31	Weissella cibaria
GCF_001614305.1	0.9805352798053528	0.1897810218978102	NA	NA	Weissella halotolerans	Jeotgal	NA	NA	NA
GCF_001617525.1	1	0	cluster 228	Lactobacillus plantarum	Lactobacillus plantarum	Sichuan pickle vegetables	NA	NA	NA
GCF_001617525.2	1	0	cluster 228	Lactobacillus plantarum	Lactobacillus plantarum	Sichuan pickle vegetables	NA	NA	NA
GCF_001618285.1	0.9975669099756691	0	cluster 189	Oenococcus oeni	Oenococcus oeni	Aglianico wines from Vulture zone	98.66	0.18	Oenococcus oeni
GCF_001618905.1	0.9975669099756691	0.0024330900243309003	cluster 199	Lactobacillus reuteri	Lactobacillus reuteri	caecum mucosa from a healthy weaned piglet	99.45	0	Lactobacillus_H reuteri
GCF_001619265.1	1	0	cluster 228	Lactobacillus plantarum	Lactobacillus plantarum	missing	99.38	2.16	Lactobacillus_F plantarum
GCF_001619275.1	1	0	cluster 228	Lactobacillus plantarum	Lactobacillus plantarum	missing	99.38	2.78	Lactobacillus_F plantarum
GCF_001619295.1	1	0	cluster 228	Lactobacillus plantarum	Lactobacillus plantarum	missing	99.38	2.78	Lactobacillus_F plantarum
GCF_001623425.1	0.9975669099756691	0.0072992700729927005	cluster 126	Lactobacillus collinoides	Lactobacillus collinoides	natural cider of the Basque Country	99.38	3.28	Lactobacillus_G collinoides
GCF_001624905.1	0.9975669099756691	0.004866180048661801	cluster 230	Lactobacillus delbrueckii	Lactobacillus delbrueckii	Culture	99.35	1.3	Lactobacillus delbrueckii
GCF_001624925.1	0.9975669099756691	0.0024330900243309003	cluster 230	Lactobacillus delbrueckii	Lactobacillus delbrueckii	Culture	99.35	0	Lactobacillus delbrueckii
GCF_001633245.1	0.9975669099756691	0	cluster 228	Lactobacillus plantarum	Lactobacillus plantarum	Surface sterilised adult	98.77	2.31	Lactobacillus_F plantarum
GCF_001633255.1	0.9975669099756691	0.0024330900243309003	cluster 228	Lactobacillus plantarum	Lactobacillus plantarum	Adult midgut	99.21	2.78	Lactobacillus_F plantarum
GCF_001633265.1	1	0.0024330900243309003	cluster 228	Lactobacillus plantarum	Lactobacillus plantarum	Adult midgut	98.46	2.24	Lactobacillus_F plantarum
GCF_001633285.1	1	0.0024330900243309003	cluster 228	Lactobacillus plantarum	Lactobacillus plantarum	Adult midgut	99.07	2.93	Lactobacillus_F plantarum
GCF_001633325.1	1	0	cluster 228	Lactobacillus plantarum	Lactobacillus plantarum	Pork pickled sausage	99.07	2.78	Lactobacillus_F plantarum
GCF_001633335.1	1	0	cluster 228	Lactobacillus plantarum	Lactobacillus plantarum	Pork pickled sausage	99.07	2.78	Lactobacillus_F plantarum
GCF_001633355.1	1	0	cluster 228	Lactobacillus plantarum	Lactobacillus plantarum	Pork pickled sausage	99.38	2.78	Lactobacillus_F plantarum
GCF_001633385.1	1	0	cluster 228	Lactobacillus plantarum	Lactobacillus plantarum	Maize ensilage	99.38	2.78	Lactobacillus_F plantarum
GCF_001633405.1	1	0	cluster 228	Lactobacillus plantarum	Lactobacillus plantarum	Fermented orange	99.07	2.78	Lactobacillus_F plantarum
GCF_001633415.1	1	0	cluster 228	Lactobacillus plantarum	Lactobacillus plantarum	Cabbage kimchi	99.07	3.09	Lactobacillus_F plantarum
GCF_001633435.1	1	0.0024330900243309003	cluster 228	Lactobacillus plantarum	Lactobacillus plantarum	Fermented sourdough	99.38	2.78	Lactobacillus_F plantarum
GCF_001633455.1	1	0	cluster 228	Lactobacillus plantarum	Lactobacillus plantarum	Cheese	99.38	2.16	Lactobacillus_F plantarum
GCF_001633485.1	1	0	cluster 228	Lactobacillus plantarum	Lactobacillus plantarum	Fermented sourdough	99.07	2.78	Lactobacillus_F plantarum
GCF_001633495.1	1	0	cluster 228	Lactobacillus plantarum	Lactobacillus plantarum	Fermented sourdough	99.07	2.78	Lactobacillus_F plantarum
GCF_001633505.1	1	0	cluster 228	Lactobacillus plantarum	Lactobacillus plantarum	Not available	99.38	2.78	Lactobacillus_F plantarum
GCF_001633545.1	1	0	cluster 228	Lactobacillus plantarum	Lactobacillus plantarum	Cheese	99.07	2.78	Lactobacillus_F plantarum
GCF_001633565.1	1	0.0024330900243309003	cluster 228	Lactobacillus plantarum	Lactobacillus plantarum	Turnip pickled	99.38	2.78	Lactobacillus_F plantarum
GCF_001633575.1	1	0	cluster 228	Lactobacillus plantarum	Lactobacillus plantarum	Wine grapes	99.38	2.78	Lactobacillus_F plantarum
GCF_001633595.1	1	0	cluster 228	Lactobacillus plantarum	Lactobacillus plantarum	Grass silage	99.38	2.78	Lactobacillus_F plantarum
GCF_001633605.1	1	0	cluster 228	Lactobacillus plantarum	Lactobacillus plantarum	Sauerkraut	99.07	2.78	Lactobacillus_F plantarum
GCF_001633645.1	1	0	cluster 228	Lactobacillus plantarum	Lactobacillus plantarum	Pork pickled sausage	99.07	2.78	Lactobacillus_F plantarum
GCF_001633665.1	1	0	cluster 228	Lactobacillus plantarum	Lactobacillus plantarum	Radish pickled	99.07	2.78	Lactobacillus_F plantarum
GCF_001633675.1	1	0	cluster 228	Lactobacillus plantarum	Lactobacillus plantarum	Fermented banana	99.07	2.78	Lactobacillus_F plantarum
GCF_001633685.1	1	0.0024330900243309003	cluster 228	Lactobacillus plantarum	Lactobacillus plantarum	Milk	99.38	3.4	Lactobacillus_F plantarum
GCF_001633725.1	1	0	cluster 228	Lactobacillus plantarum	Lactobacillus plantarum	Vegetables	99.38	2.78	Lactobacillus_F plantarum
GCF_001633745.1	1	0	cluster 228	Lactobacillus plantarum	Lactobacillus plantarum	stool	99.07	3.4	Lactobacillus_F plantarum
GCF_001633765.1	0.9975669099756691	0	cluster 228	Lactobacillus plantarum	Lactobacillus plantarum	spinal fluid	99.38	2.78	Lactobacillus_F plantarum
GCF_001633775.1	0.9951338199513382	0	cluster 228	Lactobacillus plantarum	Lactobacillus plantarum	Adult midgut	NA	NA	NA
GCF_001633805.1	1	0	cluster 228	Lactobacillus plantarum	Lactobacillus plantarum	stool	99.07	2.78	Lactobacillus_F plantarum
GCF_001634445.1	0.9829683698296837	0.009732360097323601	cluster 218	Pediococcus acidilactici	Pediococcus acidilactici	C1 compartment of stomach	99.38	0.82	Pediococcus acidilactici
GCF_001634455.1	0.9878345498783455	0	cluster 218	Pediococcus acidilactici	Pediococcus acidilactici	C1 compartment of stomach	99.38	0	Pediococcus acidilactici
GCF_001636135.1	0.9951338199513382	0	cluster 156	Pediococcus damnosus	Pediococcus damnosus	Beer	99.38	0	Pediococcus damnosus
GCF_001636145.1	0.9951338199513382	0	cluster 128	Lactobacillus harbinensis	Lactobacillus harbinensis	Beer	99.21	0.52	Lactobacillus_J harbinensis
GCF_001636155.1	0.9902676399026764	0.0024330900243309003	cluster 127	Lactobacillus acetotolerans	Lactobacillus acetotolerans	beer	95.87	0.65	Lactobacillus acetotolerans
GCF_001636165.1	0.9951338199513382	0.0024330900243309003	cluster 128	Lactobacillus harbinensis	Lactobacillus harbinensis	beer	98.69	1.7	Lactobacillus_J harbinensis
GCF_001636215.1	0.9975669099756691	0	cluster 200	Lactobacillus paracasei	Lactobacillus paracasei	beer	99.18	0.54	Lactobacillus_C paracasei
GCF_001638245.1	0.9829683698296837	0.004866180048661801	cluster 218	Pediococcus acidilactici	Pediococcus acidilactici	C1 compartment fluid of stomach	98.15	0	Pediococcus acidilactici
GCF_001639165.1	1	0	cluster 193	Lactobacillus acidophilus	Lactobacillus acidophilus	yogurt fermentation	98.84	0	Lactobacillus acidophilus
GCF_001639425.1	1	0	cluster 228	Lactobacillus plantarum	Lactobacillus plantarum	stool	99.07	2.78	Lactobacillus_F plantarum
GCF_001639445.1	1	0	cluster 228	Lactobacillus plantarum	Lactobacillus plantarum	Sour cassava	99.38	2.93	Lactobacillus_F plantarum
GCF_001639455.1	1	0	cluster 228	Lactobacillus plantarum	Lactobacillus plantarum	Fermented cereal	99.38	2.78	Lactobacillus_F plantarum
GCF_001639485.1	1	0	cluster 228	Lactobacillus plantarum	Lactobacillus plantarum	Raw cheese with rennet	99.07	2.78	Lactobacillus_F plantarum
GCF_001639505.1	1	0.0024330900243309003	cluster 228	Lactobacillus plantarum	Lactobacillus plantarum	stool	99.38	2.78	Lactobacillus_F plantarum
GCF_001639525.1	1	0.0024330900243309003	cluster 228	Lactobacillus plantarum	Lactobacillus plantarum	urine	99.38	2.78	Lactobacillus_F plantarum
GCF_001639545.1	1	0	cluster 228	Lactobacillus plantarum	Lactobacillus plantarum	tooth abscess	99.07	2.78	Lactobacillus_F plantarum
GCF_001639565.1	1	0	cluster 228	Lactobacillus plantarum	Lactobacillus plantarum	intestine	99.38	2.78	Lactobacillus_F plantarum
GCF_001639585.1	1	0	cluster 228	Lactobacillus plantarum	Lactobacillus plantarum	Silage	99.38	2.78	Lactobacillus_F plantarum
GCF_001639595.1	1	0	cluster 228	Lactobacillus plantarum	Lactobacillus plantarum	Silage	99.38	2.16	Lactobacillus_F plantarum
GCF_001639625.1	1	0	cluster 228	Lactobacillus plantarum	Lactobacillus plantarum	Silage	99.38	2.78	Lactobacillus_F plantarum
GCF_001639645.1	1	0	cluster 228	Lactobacillus plantarum	Lactobacillus plantarum	Pork,pickled sausage	99.38	2.78	Lactobacillus_F plantarum
GCF_001640785.1	0.9951338199513382	0	cluster 129	Pediococcus parvulus (?)	Pediococcus parvulus	natural cider of the Basque Country	99.38	0	Pediococcus parvulus
GCF_001641385.1	0.9927007299270073	0	cluster 170	Pediococcus inopinatus	Pediococcus inopinatus	NA	99.38	0.02	Pediococcus inopinatus
GCF_001643065.1	1	0	cluster 228	Lactobacillus plantarum	Lactobacillus plantarum	food	99.07	2.78	Lactobacillus_F plantarum
GCF_001645615.1	1	0	cluster 239	Lactobacillus rhamnosus	Lactobacillus rhamnosus	feces	99.46	0	Lactobacillus_C rhamnosus
GCF_001647065.1	0.9975669099756691	0.0024330900243309003	cluster 230	Lactobacillus delbrueckii	Lactobacillus delbrueckii	home-made yogurt	99.03	0.32	Lactobacillus delbrueckii
GCF_001649985.1	0.9975669099756691	0.0024330900243309003	cluster 228	Lactobacillus plantarum	Lactobacillus plantarum	C1 compartment fluid of stomach	98.46	2.78	Lactobacillus_F plantarum
GCF_001651845.1	1	0	cluster 228	Lactobacillus plantarum	Lactobacillus plantarum	colon	99.38	2.78	Lactobacillus_F plantarum
GCF_001652025.1	0.9951338199513382	0	cluster 149	Lactobacillus aviarius	Lactobacillus aviarius	ileum	99.48	1.05	Lactobacillus_B aviarius_B
GCF_001652035.1	0.9975669099756691	0.0024330900243309003	cluster 149	Lactobacillus aviarius	Lactobacillus aviarius	ileum	99.48	1.05	Lactobacillus_B aviarius_B
GCF_001652045.1	0.9975669099756691	0	cluster 149	Lactobacillus aviarius	Lactobacillus aviarius	ileum	99.48	1.05	Lactobacillus_B aviarius_B
GCF_001652055.1	0.9975669099756691	0	cluster 149	Lactobacillus aviarius	Lactobacillus aviarius	ileum	99.48	1.05	Lactobacillus_B aviarius_B
GCF_001652105.1	0.9975669099756691	0	cluster 149	Lactobacillus aviarius	Lactobacillus aviarius	ileum	99.48	1.05	Lactobacillus_B aviarius_B
GCF_001652115.1	0.9951338199513382	0	cluster 149	Lactobacillus aviarius	Lactobacillus aviarius	ileum	NA	NA	NA
GCF_001652115.2	0.9951338199513382	0	cluster 149	Lactobacillus aviarius	Lactobacillus aviarius	ileum	99.48	1.05	Lactobacillus_B aviarius_B
GCF_001652125.1	0.9975669099756691	0	cluster 149	Lactobacillus aviarius	Lactobacillus aviarius	ileum	99.48	1.05	Lactobacillus_B aviarius_B
GCF_001652145.1	0.9975669099756691	0	cluster 149	Lactobacillus aviarius	Lactobacillus aviarius	ileum	99.48	1.31	Lactobacillus_B aviarius_B
GCF_001654565.1	0.9975669099756691	0	cluster 149	Lactobacillus aviarius	Lactobacillus aviarius	ileum	99.48	1.31	Lactobacillus_B aviarius_B
GCF_001654615.1	0.9975669099756691	0.0024330900243309003	cluster 149	Lactobacillus aviarius	Lactobacillus aviarius	ileum	99.48	1.05	Lactobacillus_B aviarius_B
GCF_001654625.1	0.9951338199513382	0	cluster 149	Lactobacillus aviarius	Lactobacillus aviarius	ileum	99.48	1.05	Lactobacillus_B aviarius_B
GCF_001654655.1	0.9975669099756691	0	cluster 149	Lactobacillus aviarius	Lactobacillus aviarius	ileum	99.48	1.05	Lactobacillus_B aviarius_B
GCF_001654675.1	0.9975669099756691	0	cluster 149	Lactobacillus aviarius	Lactobacillus aviarius	ileum	99.48	1.05	Lactobacillus_B aviarius_B
GCF_001656535.1	1	0	cluster 239	Lactobacillus rhamnosus	Lactobacillus rhamnosus	blood	99.35	0	Lactobacillus_C rhamnosus
GCF_001656545.1	1	0.0024330900243309003	cluster 239	Lactobacillus rhamnosus	Lactobacillus rhamnosus	blood	99.46	0	Lactobacillus_C rhamnosus
GCF_001656575.1	1	0.0072992700729927005	cluster 239	Lactobacillus rhamnosus	Lactobacillus rhamnosus	vagina	99.46	0	Lactobacillus_C rhamnosus
GCF_001656585.1	0.9878345498783455	0.019464720194647202	cluster 239	Lactobacillus rhamnosus	Lactobacillus rhamnosus	blood	97.39	0.76	Lactobacillus_C rhamnosus
GCF_001656605.1	0.9951338199513382	0.004866180048661801	cluster 239	Lactobacillus rhamnosus	Lactobacillus rhamnosus	feces	98.9	0.04	Lactobacillus_C rhamnosus
GCF_001656635.1	1	0.004866180048661801	cluster 239	Lactobacillus rhamnosus	Lactobacillus rhamnosus	blood	99.37	0.14	Lactobacillus_C rhamnosus
GCF_001656655.1	0.9975669099756691	0	cluster 239	Lactobacillus rhamnosus	Lactobacillus rhamnosus	blood	99.35	0.72	Lactobacillus_C rhamnosus
GCF_001656675.1	1	0.004866180048661801	cluster 239	Lactobacillus rhamnosus	Lactobacillus rhamnosus	blood	99.46	0	Lactobacillus_C rhamnosus
GCF_001656685.1	0.9975669099756691	0.0024330900243309003	cluster 239	Lactobacillus rhamnosus	Lactobacillus rhamnosus	healthy intestine	98.91	0	Lactobacillus_C rhamnosus
GCF_001656715.1	1	0.0024330900243309003	cluster 239	Lactobacillus rhamnosus	Lactobacillus rhamnosus	blood	98.86	0.25	Lactobacillus_C rhamnosus
GCF_001656735.1	1	0.0024330900243309003	cluster 239	Lactobacillus rhamnosus	Lactobacillus rhamnosus	blood	99.41	0	Lactobacillus_C rhamnosus
GCF_001656755.1	0.9708029197080292	0.009732360097323601	cluster 239	Lactobacillus rhamnosus	Lactobacillus rhamnosus	feces	95.95	0.91	Lactobacillus_C rhamnosus
GCF_001656765.1	1	0.0072992700729927005	cluster 239	Lactobacillus rhamnosus	Lactobacillus rhamnosus	fermented dairy product	99.14	0.24	Lactobacillus_C rhamnosus
GCF_001656785.1	1	0.0024330900243309003	cluster 239	Lactobacillus rhamnosus	Lactobacillus rhamnosus	blood	99.35	0.18	Lactobacillus_C rhamnosus
GCF_001656815.1	1	0	cluster 239	Lactobacillus rhamnosus	Lactobacillus rhamnosus	blood	99.46	0	Lactobacillus_C rhamnosus
GCF_001656835.1	1	0.004866180048661801	cluster 239	Lactobacillus rhamnosus	Lactobacillus rhamnosus	blood	99.28	0.54	Lactobacillus_C rhamnosus
GCF_001656845.1	1	0.0024330900243309003	cluster 239	Lactobacillus rhamnosus	Lactobacillus rhamnosus	feces	99.18	0.65	Lactobacillus_C rhamnosus
GCF_001656875.1	0.9951338199513382	0.009732360097323601	cluster 239	Lactobacillus rhamnosus	Lactobacillus rhamnosus	blood	98.28	1.16	Lactobacillus_C rhamnosus
GCF_001656895.1	1	0.0072992700729927005	cluster 239	Lactobacillus rhamnosus	Lactobacillus rhamnosus	blood	98.67	0	Lactobacillus_C rhamnosus
GCF_001656915.1	0.9927007299270073	0.014598540145985401	cluster 239	Lactobacillus rhamnosus	Lactobacillus rhamnosus	fermented dairy product	98.52	0.93	Lactobacillus_C rhamnosus
GCF_001656925.1	1	0	cluster 239	Lactobacillus rhamnosus	Lactobacillus rhamnosus	blood	99.46	0	Lactobacillus_C rhamnosus
GCF_001656945.1	1	0.0024330900243309003	cluster 239	Lactobacillus rhamnosus	Lactobacillus rhamnosus	feces	99.37	0	Lactobacillus_C rhamnosus
GCF_001656975.1	0.9975669099756691	0.0024330900243309003	cluster 239	Lactobacillus rhamnosus	Lactobacillus rhamnosus	fermented dairy product	99.35	0.43	Lactobacillus_C rhamnosus
GCF_001656995.1	1	0	cluster 239	Lactobacillus rhamnosus	Lactobacillus rhamnosus	feces	99.46	0.04	Lactobacillus_C rhamnosus
GCF_001657005.1	0.9927007299270073	0.014598540145985401	cluster 239	Lactobacillus rhamnosus	Lactobacillus rhamnosus	feces	97.84	0.97	Lactobacillus_C rhamnosus
GCF_001657025.1	0.9781021897810219	0.014598540145985401	cluster 239	Lactobacillus rhamnosus	Lactobacillus rhamnosus	feces	96.2	1.14	Lactobacillus_C rhamnosus
GCF_001657055.1	1	0	cluster 239	Lactobacillus rhamnosus	Lactobacillus rhamnosus	blood	99.46	0	Lactobacillus_C rhamnosus
GCF_001657075.1	1	0.004866180048661801	cluster 239	Lactobacillus rhamnosus	Lactobacillus rhamnosus	feces	99.32	0	Lactobacillus_C rhamnosus
GCF_001657085.1	0.9975669099756691	0	cluster 239	Lactobacillus rhamnosus	Lactobacillus rhamnosus	unknown	99.29	0.05	Lactobacillus_C rhamnosus
GCF_001657115.1	1	0	cluster 239	Lactobacillus rhamnosus	Lactobacillus rhamnosus	blood	99.46	0.27	Lactobacillus_C rhamnosus
GCF_001657135.1	1	0	cluster 239	Lactobacillus rhamnosus	Lactobacillus rhamnosus	blood	99.46	0	Lactobacillus_C rhamnosus
GCF_001657155.1	0.9878345498783455	0.014598540145985401	cluster 239	Lactobacillus rhamnosus	Lactobacillus rhamnosus	feces	98.61	0.87	Lactobacillus_C rhamnosus
GCF_001657165.1	1	0.0024330900243309003	cluster 239	Lactobacillus rhamnosus	Lactobacillus rhamnosus	fermented dairy product	99.46	0	Lactobacillus_C rhamnosus
GCF_001657195.1	0.9975669099756691	0.004866180048661801	cluster 239	Lactobacillus rhamnosus	Lactobacillus rhamnosus	fermented dairy product	99.08	0.22	Lactobacillus_C rhamnosus
GCF_001657205.1	1	0	cluster 239	Lactobacillus rhamnosus	Lactobacillus rhamnosus	unknown	99.4	0	Lactobacillus_C rhamnosus
GCF_001657235.1	0.9586374695863747	0.019464720194647202	cluster 239	Lactobacillus rhamnosus	Lactobacillus rhamnosus	fermented dairy product	NA	NA	NA
GCF_001657255.1	0.9781021897810219	0.012165450121654502	cluster 239	Lactobacillus rhamnosus	Lactobacillus rhamnosus	vagina	96.06	1.64	Lactobacillus_C rhamnosus
GCF_001657495.1	0.9951338199513382	0.0024330900243309003	cluster 199	Lactobacillus reuteri	Lactobacillus reuteri	sourdough	99.45	0	Lactobacillus_H reuteri
GCF_001659745.1	0.9975669099756691	0.0024330900243309003	cluster 228	Lactobacillus plantarum	Lactobacillus plantarum	raw cow milk	98.64	2.78	Lactobacillus_F plantarum
GCF_001660025.1	1	0	cluster 228	Lactobacillus plantarum	Lactobacillus plantarum	raw cow milk	99.38	2.78	Lactobacillus_F plantarum
GCF_001660645.1	0.9951338199513382	0	cluster 194	Lactobacillus paraplantarum	Lactobacillus plantarum	Porcine feces	99.07	3.09	Lactobacillus_F paraplantarum
GCF_001660655.1	0.5352798053527981	0.019464720194647202	NA	NA	Lactobacillus paraplantarum	Quinoa sourdough	NA	NA	NA
GCF_001662895.1	1	0	cluster 228	Lactobacillus plantarum	Lactobacillus plantarum	Pepper Jangajji	99.07	2.78	Lactobacillus_F plantarum
GCF_001663655.1	1	0.004866180048661801	cluster 155	Lactobacillus backii (?)	Lactobacillus backii	light wheat beer	99.46	1.09	Lactobacillus_E backii
GCF_001663675.1	1	0.0024330900243309003	cluster 155	Lactobacillus backii (?)	Lactobacillus backii	beer	99.46	1.09	Lactobacillus_E backii
GCF_001663715.1	1	0.0024330900243309003	cluster 155	Lactobacillus backii (?)	Lactobacillus backii	brewery environment	99.46	1.09	Lactobacillus_E backii
GCF_001663735.1	1	0.0024330900243309003	cluster 155	Lactobacillus backii (?)	Lactobacillus backii	brewery environment	99.46	1.09	Lactobacillus_E backii
GCF_001663755.1	0.9975669099756691	0.0024330900243309003	cluster 155	Lactobacillus backii (?)	Lactobacillus backii	brewery environment	99.46	1.09	Lactobacillus_E backii
GCF_001663835.1	0.9951338199513382	0.0024330900243309003	cluster 221	Lactobacillus curvatus	Lactobacillus curvatus	radish and carrot pickled with rice bran and salt	99.46	0	Lactobacillus_D curvatus
GCF_001672035.1	1	0	cluster 228	Lactobacillus plantarum	Lactobacillus plantarum	Nanchang	99.38	2.16	Lactobacillus_F plantarum
GCF_001672605.1	0.9927007299270073	0	cluster 218	Pediococcus acidilactici	Pediococcus acidilactici	Doenjang	99.38	0	Pediococcus acidilactici
GCF_001675425.1	1	0.0024330900243309003	cluster 228	Lactobacillus plantarum	Lactobacillus plantarum	Healthy adult feces	99.07	2.78	Lactobacillus_F plantarum
GCF_001676665.1	1	0	cluster 233	Lactobacillus gasseri	Lactobacillus gasseri	feces	98.45	0	Lactobacillus gasseri_A
GCF_001676805.1	0.9975669099756691	0.0024330900243309003	cluster 237	Lactobacillus brevis	Lactobacillus brevis	Traditional Korean kimchi	98.75	0	Lactobacillus_G brevis
GCF_001677035.1	0.9975669099756691	0.0024330900243309003	cluster 140	Lactobacillus parabuchneri	Lactobacillus parabuchneri	Cheese	98.94	0	Lactobacillus_G parabuchneri
GCF_001687145.1	0.9975669099756691	0.0024330900243309003	cluster 140	Lactobacillus parabuchneri	Lactobacillus parabuchneri	Cheese	98.94	0	Lactobacillus_G parabuchneri
GCF_001687155.1	0.9975669099756691	0.0024330900243309003	cluster 140	Lactobacillus parabuchneri	Lactobacillus parabuchneri	Cheese	98.94	0	Lactobacillus_G parabuchneri
GCF_001688685.1	1	0	cluster 199	Lactobacillus reuteri	Lactobacillus reuteri	NA	NA	NA	NA
GCF_001688685.2	1	0	cluster 199	Lactobacillus reuteri	Lactobacillus reuteri	NA	99.46	0	Lactobacillus_H reuteri
GCF_001698145.1	0.9975669099756691	0	cluster 147	Leuconostoc lactis	Leuconostoc lactis	Kimchi	100	0.56	Leuconostoc lactis_B
GCF_001698165.1	0.9975669099756691	0.0024330900243309003	cluster 221	Lactobacillus curvatus	Lactobacillus curvatus	Kimchi	99.46	0	Lactobacillus_D curvatus
GCF_001700475.1	1	0.0024330900243309003	cluster 234	Lactobacillus crispatus	Lactobacillus crispatus	Urine	99.03	0.09	Lactobacillus crispatus
GCF_001702095.1	1	0.0024330900243309003	cluster 191	Lactobacillus helveticus	Lactobacillus helveticus	intestine from healthy child	99.03	0	Lactobacillus helveticus
GCF_001702115.1	0.9854014598540146	0	cluster 220	Lactobacillus lindneri	Lactobacillus lindneri	beer	98.75	0.62	Lactobacillus_G lindneri
GCF_001702135.1	0.9854014598540146	0	cluster 220	Lactobacillus lindneri	Lactobacillus lindneri	brewery environment	98.75	0.62	Lactobacillus_G lindneri
GCF_001702155.1	0.9975669099756691	0.0072992700729927005	cluster 130	Lactobacillus paracollinoides	Lactobacillus paracollinoides	beer	99.38	3.44	Lactobacillus_G paracollinoides
GCF_001702175.1	0.9975669099756691	0.0072992700729927005	cluster 130	Lactobacillus paracollinoides	Lactobacillus paracollinoides	brewery environment	99.38	4.06	Lactobacillus_G paracollinoides
GCF_001702195.1	0.9975669099756691	0.0072992700729927005	cluster 130	Lactobacillus paracollinoides	Lactobacillus paracollinoides	pilsner beer	99.38	4.06	Lactobacillus_G paracollinoides
GCF_001702215.1	0.9854014598540146	0	cluster 131	Pediococcus claussenii	Pediococcus claussenii	brewery environment	97.84	0	Pediococcus claussenii
GCF_001702235.1	0.9854014598540146	0	cluster 131	Pediococcus claussenii	Pediococcus claussenii	brewery environment	97.84	0	Pediococcus claussenii
GCF_001703855.1	0.9951338199513382	0	cluster 199	Lactobacillus reuteri	Lactobacillus reuteri	NA	98.37	0	Lactobacillus_H reuteri
GCF_001703865.1	0.9951338199513382	0	cluster 199	Lactobacillus reuteri	Lactobacillus reuteri	feces	98.37	0	Lactobacillus_H reuteri
GCF_001703875.1	0.9951338199513382	0.019464720194647202	cluster 199	Lactobacillus reuteri	Lactobacillus reuteri	feces	98.37	5.81	Lactobacillus_H reuteri
GCF_001703885.1	0.9951338199513382	0	cluster 199	Lactobacillus reuteri	Lactobacillus reuteri	feces	98.37	0	Lactobacillus_H reuteri
GCF_001703935.1	0.9975669099756691	0	cluster 199	Lactobacillus reuteri	Lactobacillus reuteri	feces	98.91	0.92	Lactobacillus_H reuteri
GCF_001704315.1	1	0.004866180048661801	cluster 228	Lactobacillus plantarum	Lactobacillus plantarum	whole fly	99.38	3.4	Lactobacillus_F plantarum
GCF_001704335.1	1	0	cluster 228	Lactobacillus plantarum	Lactobacillus plantarum	whole fly	99.38	2.78	Lactobacillus_F plantarum
GCF_001704465.1	1	0.012165450121654502	cluster 234	Lactobacillus crispatus	Lactobacillus crispatus	NA	99.03	1.58	Lactobacillus crispatus
GCF_001704595.1	1	0	cluster 228	Lactobacillus plantarum	Lactobacillus plantarum	Paocai	99.38	2.78	Lactobacillus_F plantarum
GCF_001704645.1	1	0	cluster 228	Lactobacillus plantarum	Lactobacillus plantarum	Chinese red wine	99.07	2.78	Lactobacillus_F plantarum
GCF_001705475.1	0.9975669099756691	0.004866180048661801	cluster 163	Lactobacillus animalis	Lactobacillus animalis	NA	99.3	0.57	Lactobacillus_B animalis
GCF_001705505.1	1	0	cluster 199	Lactobacillus reuteri	Lactobacillus reuteri	NA	99.46	1.63	Lactobacillus_H reuteri
GCF_001714745.1	1	0.004866180048661801	cluster 182	Lactobacillus johnsonii	Lactobacillus johnsonii	NA	98.45	0	Lactobacillus johnsonii
GCF_001715615.1	1	0.0072992700729927005	cluster 228	Lactobacillus plantarum	Lactobacillus plantarum	fermented chinese cabbage	99.38	2.78	Lactobacillus_F plantarum
GCF_001720285.1	1	0.0024330900243309003	cluster 228	Lactobacillus plantarum	Lactobacillus plantarum	Fermented soybean paste	99.07	2.78	Lactobacillus_F plantarum
GCF_001721925.1	0.9951338199513382	0.0024330900243309003	cluster 239	Lactobacillus rhamnosus	Lactobacillus rhamnosus	milk tooth	NA	NA	NA
GCF_001722065.1	1	0.0024330900243309003	cluster 237	Lactobacillus brevis	Lactobacillus brevis	fecal sample	99.06	0.62	Lactobacillus_G brevis
GCF_001723525.1	1	0	cluster 204	Lactobacillus salivarius	Lactobacillus salivarius	NA	99.48	0	Lactobacillus_B salivarius
GCF_001723545.1	0.9975669099756691	0.0024330900243309003	cluster 221	Lactobacillus curvatus	Lactobacillus curvatus	Baechu-Kimchi	99.46	0	Lactobacillus_D curvatus
GCF_001742045.1	0.9927007299270073	0	cluster 132	Unidentified species 4	Lactobacillus jensenii	Healthy adult feces	98.32	0.9	Lactobacillus jensenii_A
GCF_001742205.1	1	0.0024330900243309003	cluster 229	Lactobacillus fermentum	Lactobacillus fermentum	missing	99.18	0.55	Lactobacillus_H fermentum
GCF_001742375.1	0.9708029197080292	0.014598540145985401	cluster 152	Lactobacillus coryniformis	Lactobacillus coryniformis	silage	95.12	1.36	Lactobacillus_E coryniformis
GCF_001742965.1	1	0.004866180048661801	cluster 228	Lactobacillus plantarum	Lactobacillus plantarum	traditional Indian fermented food, Kanjika	99.07	2.93	Lactobacillus_F plantarum
GCF_001746265.1	1	0.0024330900243309003	cluster 191	Lactobacillus helveticus	Lactobacillus helveticus	intestine of a healthy child	99.03	0	Lactobacillus helveticus
GCF_001748065.1	0.9927007299270073	0	cluster 235	Pediococcus pentosaceus	Pediococcus pentosaceus	NA	99.38	0	Pediococcus pentosaceus
GCF_001752505.1	0.9878345498783455	0	cluster 133	Oenococcus kitaharae	Oenococcus kitaharae	Composting distilled shochu residue	97.33	0.53	Oenococcus kitaharae
GCF_001752515.1	0.9878345498783455	0	cluster 133	Oenococcus kitaharae	Oenococcus kitaharae	Composting distilled shochu residue	97.59	0.53	Oenococcus kitaharae
GCF_001752545.1	0.9878345498783455	0	cluster 133	Oenococcus kitaharae	Oenococcus kitaharae	Composting distilled shochu residue	97.59	0.53	Oenococcus kitaharae
GCF_001754005.1	1	0	cluster 228	Lactobacillus plantarum	Lactobacillus plantarum	fermented herbage	99.38	2.78	Lactobacillus_F plantarum
GCF_001754025.1	1	0.0024330900243309003	cluster 228	Lactobacillus plantarum	Lactobacillus plantarum	Traditional cheese	98.52	2.16	Lactobacillus_F plantarum
GCF_001756565.1	1	0.0072992700729927005	cluster 239	Lactobacillus rhamnosus	Lactobacillus rhamnosus	curd	99.46	0.6	Lactobacillus_C rhamnosus
GCF_001761545.1	0.9878345498783455	0.0024330900243309003	cluster 177	Weissella soli	Weissella soli	korean fermentation food kimchi	NA	NA	NA
GCF_001766745.1	1	0	cluster 134	Lactobacillus sunkii	Lactobacillus sunkii	anaerobic enrichment culture that was inoculated with biogas reactor content	98.91	0	Lactobacillus_G sunkii
GCF_001767275.1	0.9927007299270073	0	cluster 218	Pediococcus acidilactici	Pediococcus acidilactici	NA	99.38	0.62	Pediococcus acidilactici
GCF_001807635.1	1	0	cluster 239	Lactobacillus rhamnosus	Lactobacillus sp. HMSC17G08	respiratory	99.46	0	Lactobacillus_C rhamnosus
GCF_001807655.1	1	0	cluster 229	Lactobacillus fermentum	Lactobacillus sp. HMSC24D01	respiratory	98.63	0.27	Lactobacillus_H fermentum
GCF_001808415.1	0.9975669099756691	0.004866180048661801	cluster 230	Lactobacillus delbrueckii	Lactobacillus sp. HMSC08B12	urinary tract	99.03	0	Lactobacillus delbrueckii
GCF_001809485.1	1	0	cluster 239	Lactobacillus rhamnosus	Lactobacillus sp. HMSC072E07	cyst gastrointestinal	99.46	0.54	Lactobacillus_C rhamnosus
GCF_001809645.1	1	0	cluster 239	Lactobacillus rhamnosus	Lactobacillus sp. HMSC068B07	abdominal fluid	99.46	0	Lactobacillus_C rhamnosus
GCF_001809765.1	1	0	cluster 239	Lactobacillus rhamnosus	Lactobacillus sp. HMSC064F12	wound right cheek	99.46	0	Lactobacillus_C rhamnosus
GCF_001809975.1	1	0	cluster 239	Lactobacillus rhamnosus	Lactobacillus sp. HMSC077C11	abscess right neck	99.46	0	Lactobacillus_C rhamnosus
GCF_001810115.1	1	0.0024330900243309003	cluster 239	Lactobacillus rhamnosus	Lactobacillus sp. HMSC078F07	abscess hepatic	99.46	0	Lactobacillus_C rhamnosus
GCF_001812155.1	1	0	cluster 239	Lactobacillus rhamnosus	Lactobacillus sp. HMSC066G01	bronchial washing	99.46	0	Lactobacillus_C rhamnosus
GCF_001812525.1	1	0.004866180048661801	cluster 238	Lactobacillus casei	Lactobacillus sp. HMSC068F07	sputum induced	99.37	0.92	Lactobacillus_C zeae
GCF_001812685.1	1	0	cluster 239	Lactobacillus rhamnosus	Lactobacillus sp. HMSC061B07	trach aspirate	99.46	0	Lactobacillus_C rhamnosus
GCF_001813825.1	1	0	cluster 239	Lactobacillus rhamnosus	Lactobacillus sp. HMSC073B09	urine cath	99.46	0.27	Lactobacillus_C rhamnosus
GCF_001814335.1	1	0	cluster 239	Lactobacillus rhamnosus	Lactobacillus sp. HMSC075D02	sputum	98.91	0	Lactobacillus_C rhamnosus
GCF_001814405.1	1	0	cluster 239	Lactobacillus rhamnosus	Lactobacillus sp. HMSC056D05	trach aspirate	99.46	0	Lactobacillus_C rhamnosus
GCF_001815435.1	1	0	cluster 239	Lactobacillus rhamnosus	Lactobacillus sp. HMSC073D04	bronchial washing	99.46	0	Lactobacillus_C rhamnosus
GCF_001816065.1	0.9975669099756691	0	cluster 200	Lactobacillus paracasei	Lactobacillus sp. HMSC25A02	respiratory	99.46	0	Lactobacillus_C paracasei
GCF_001831215.1	0.9975669099756691	0	cluster 239	Lactobacillus rhamnosus	Lactobacillus rhamnosus	NA	99.02	0	Lactobacillus_C rhamnosus
GCF_001831225.1	1	0	cluster 239	Lactobacillus rhamnosus	Lactobacillus rhamnosus	NA	97.75	0	Lactobacillus_C rhamnosus
GCF_001831235.1	0.9975669099756691	0	cluster 239	Lactobacillus rhamnosus	Lactobacillus rhamnosus	NA	98.98	0	Lactobacillus_C rhamnosus
GCF_001831275.1	1	0	cluster 239	Lactobacillus rhamnosus	Lactobacillus rhamnosus	NA	98.63	0	Lactobacillus_C rhamnosus
GCF_001854105.1	1	0.0024330900243309003	cluster 229	Lactobacillus fermentum	Lactobacillus fermentum	NA	98.27	0.55	Lactobacillus_H fermentum
GCF_001858275.1	1	0.0024330900243309003	cluster 200	Lactobacillus paracasei	Lactobacillus paracasei	Dentine caries	99.46	0.14	Lactobacillus_C paracasei
GCF_001867265.1	0.8004866180048662	0.009732360097323601	NA	NA	Pediococcus acidilactici	C1 compartment fluid of stomach	77.17	0	Pediococcus acidilactici
GCF_001867355.1	0.9975669099756691	0.09002433090024331	cluster 189	Oenococcus oeni	Oenococcus oeni	Chardonnay	NA	NA	NA
GCF_001867395.1	0.9975669099756691	0.014598540145985401	cluster 189	Oenococcus oeni	Oenococcus oeni	Chardonnay	98.13	2.74	Oenococcus oeni
GCF_001867405.1	0.9951338199513382	0.07542579075425791	cluster 189	Oenococcus oeni	Oenococcus oeni	Cabernet Sauvignon	NA	NA	NA
GCF_001867445.1	1	0.0072992700729927005	cluster 189	Oenococcus oeni	Oenococcus oeni	Cabernet Sauvignon	98.13	1.87	Oenococcus oeni
GCF_001867465.1	0.9975669099756691	0.004866180048661801	cluster 189	Oenococcus oeni	Oenococcus oeni	Red wine	98.66	0.8	Oenococcus oeni
GCF_001867475.1	0.9975669099756691	0.004866180048661801	cluster 189	Oenococcus oeni	Oenococcus oeni	Wine	98.66	0.18	Oenococcus oeni
GCF_001867485.1	1	0.0024330900243309003	cluster 189	Oenococcus oeni	Oenococcus oeni	Cabernet Sauvignon	98.66	1.2	Oenococcus oeni
GCF_001867525.1	0.9927007299270073	0.024330900243309004	cluster 189	Oenococcus oeni	Oenococcus oeni	Wine	97.95	7.14	Oenococcus oeni
GCF_001867535.1	0.9951338199513382	0.009732360097323601	cluster 189	Oenococcus oeni	Oenococcus oeni	Pinot Noir	98.66	1.24	Oenococcus oeni
GCF_001867555.1	0.9975669099756691	0.0024330900243309003	cluster 189	Oenococcus oeni	Oenococcus oeni	Wine	98.66	1	Oenococcus oeni
GCF_001867585.1	1	0.029197080291970802	cluster 189	Oenococcus oeni	Oenococcus oeni	Wine	98.66	4.65	Oenococcus oeni
GCF_001867605.1	1	0.019464720194647202	cluster 189	Oenococcus oeni	Oenococcus oeni	Cabernet Sauvignon	98.13	2.65	Oenococcus oeni
GCF_001867615.1	0.9951338199513382	0.0340632603406326	cluster 189	Oenococcus oeni	Oenococcus oeni	Wine	98.4	4.35	Oenococcus oeni
GCF_001867635.1	0.9878345498783455	0.0535279805352798	cluster 189	Oenococcus oeni	Oenococcus oeni	Cabernet Sauvignon	NA	NA	NA
GCF_001867655.1	0.9975669099756691	0.024330900243309004	cluster 189	Oenococcus oeni	Oenococcus oeni	Wine	97.33	4.98	Oenococcus oeni
GCF_001867685.1	0.9975669099756691	0.029197080291970802	cluster 189	Oenococcus oeni	Oenococcus oeni	Wine	98.66	3.22	Oenococcus oeni
GCF_001867695.1	0.9975669099756691	0.0267639902676399	cluster 189	Oenococcus oeni	Oenococcus oeni	Wine	98.66	4.08	Oenococcus oeni
GCF_001867715.1	0.9951338199513382	0.0170316301703163	cluster 189	Oenococcus oeni	Oenococcus oeni	Wine	98.4	1.51	Oenococcus oeni
GCF_001867735.1	0.9975669099756691	0.0024330900243309003	cluster 189	Oenococcus oeni	Oenococcus oeni	Red wine	98.66	0.71	Oenococcus oeni
GCF_001867765.1	0.9975669099756691	0.0072992700729927005	cluster 189	Oenococcus oeni	Oenococcus oeni	Red wine	97.33	2.33	Oenococcus oeni
GCF_001867785.1	0.9975669099756691	0.012165450121654502	cluster 189	Oenococcus oeni	Oenococcus oeni	SauvBlanc	97.59	1.56	Oenococcus oeni
GCF_001867795.1	0.9975669099756691	0.004866180048661801	cluster 189	Oenococcus oeni	Oenococcus oeni	Chardonnay	98.66	2.94	Oenococcus oeni
GCF_001867805.1	1	0.0267639902676399	cluster 189	Oenococcus oeni	Oenococcus oeni	Shiraz	98.66	5.37	Oenococcus oeni
GCF_001867835.1	0.9975669099756691	0.004866180048661801	cluster 189	Oenococcus oeni	Oenococcus oeni	Chardonnay	98.66	0.71	Oenococcus oeni
GCF_001867865.1	0.9975669099756691	0.009732360097323601	cluster 189	Oenococcus oeni	Oenococcus oeni	Shiraz	97.59	2.74	Oenococcus oeni
GCF_001867875.1	1	0.0072992700729927005	cluster 189	Oenococcus oeni	Oenococcus oeni	Shiraz	98.66	1.29	Oenococcus oeni
GCF_001867895.1	1	0.0024330900243309003	cluster 189	Oenococcus oeni	Oenococcus oeni	Pinot Noir	98.13	2.27	Oenococcus oeni
GCF_001867915.1	0.9975669099756691	0.012165450121654502	cluster 189	Oenococcus oeni	Oenococcus oeni	Red wine	98.66	2.08	Oenococcus oeni
GCF_001867945.1	1	0.009732360097323601	cluster 189	Oenococcus oeni	Oenococcus oeni	Shiraz	97.59	1.09	Oenococcus oeni
GCF_001867955.1	1	0.024330900243309004	cluster 189	Oenococcus oeni	Oenococcus oeni	Shiraz	98.13	3.21	Oenococcus oeni
GCF_001867965.1	0.9975669099756691	0.009732360097323601	cluster 189	Oenococcus oeni	Oenococcus oeni	Red wine	98.66	0.69	Oenococcus oeni
GCF_001867975.1	0.9975669099756691	0.0170316301703163	cluster 189	Oenococcus oeni	Oenococcus oeni	Chardonnay	98.66	2.78	Oenococcus oeni
GCF_001868025.1	0.9975669099756691	0	cluster 189	Oenococcus oeni	Oenococcus oeni	Cabernet Sauvignon	98.66	0.71	Oenococcus oeni
GCF_001868035.1	1	0.0340632603406326	cluster 189	Oenococcus oeni	Oenococcus oeni	Red wine	98.66	2.45	Oenococcus oeni
GCF_001868045.1	0.9927007299270073	0.0267639902676399	cluster 189	Oenococcus oeni	Oenococcus oeni	Red wine	98.66	2.75	Oenococcus oeni
GCF_001868055.1	0.9975669099756691	0.021897810218978103	cluster 189	Oenococcus oeni	Oenococcus oeni	Wine	98.66	8.41	Oenococcus oeni
GCF_001868105.1	0.9975669099756691	0.021897810218978103	cluster 189	Oenococcus oeni	Oenococcus oeni	Red wine	98.66	2.71	Oenococcus oeni
GCF_001868125.1	1	0.029197080291970802	cluster 189	Oenococcus oeni	Oenococcus oeni	Red wine	98.13	5.2	Oenococcus oeni
GCF_001868145.1	0.9975669099756691	0.012165450121654502	cluster 189	Oenococcus oeni	Oenococcus oeni	Wine	99.2	3.25	Oenococcus oeni
GCF_001868185.1	0.9975669099756691	0.029197080291970802	cluster 189	Oenococcus oeni	Oenococcus oeni	Wine	98.66	5.84	Oenococcus oeni
GCF_001868195.1	1	0.031630170316301706	cluster 189	Oenococcus oeni	Oenococcus oeni	Wine	98.66	7.75	Oenococcus oeni
GCF_001868205.1	0.9975669099756691	0.031630170316301706	cluster 189	Oenococcus oeni	Oenococcus oeni	Chardonnay	98.66	5.64	Oenococcus oeni
GCF_001868225.1	0.9975669099756691	0.038929440389294405	cluster 189	Oenococcus oeni	Oenococcus oeni	White wine	97.95	5.04	Oenococcus oeni
GCF_001868265.1	0.9975669099756691	0.0170316301703163	cluster 189	Oenococcus oeni	Oenococcus oeni	Red wine	98.66	3.88	Oenococcus oeni
GCF_001868275.1	0.9975669099756691	0.009732360097323601	cluster 189	Oenococcus oeni	Oenococcus oeni	Wine	98.66	1.8	Oenococcus oeni
GCF_001868285.1	1	0.012165450121654502	cluster 189	Oenococcus oeni	Oenococcus oeni	Cabernet Sauvignon	98.66	2.33	Oenococcus oeni
GCF_001868315.1	0.9975669099756691	0	cluster 189	Oenococcus oeni	Oenococcus oeni	Wine	98.66	0.18	Oenococcus oeni
GCF_001868345.1	0.9975669099756691	0.0072992700729927005	cluster 189	Oenococcus oeni	Oenococcus oeni	Red wine	98.66	1.35	Oenococcus oeni
GCF_001868355.1	1	0	cluster 189	Oenococcus oeni	Oenococcus oeni	Pinot Noir	98.13	1.25	Oenococcus oeni
GCF_001868375.1	0.9975669099756691	0.019464720194647202	cluster 189	Oenococcus oeni	Oenococcus oeni	Shiraz	98.66	2.59	Oenococcus oeni
GCF_001868405.1	0.9975669099756691	0.024330900243309004	cluster 189	Oenococcus oeni	Oenococcus oeni	Pinot Noir	98.66	5.1	Oenococcus oeni
GCF_001868425.1	1	0.0364963503649635	cluster 189	Oenococcus oeni	Oenococcus oeni	Shiraz	98.66	6.84	Oenococcus oeni
GCF_001868435.1	1	0.0170316301703163	cluster 189	Oenococcus oeni	Oenococcus oeni	Shiraz	98.66	4.87	Oenococcus oeni
GCF_001868445.1	1	0.0364963503649635	cluster 189	Oenococcus oeni	Oenococcus oeni	Wine	98.13	6.1	Oenococcus oeni
GCF_001868485.1	1	0.0267639902676399	cluster 189	Oenococcus oeni	Oenococcus oeni	Wine	98.13	3.6	Oenococcus oeni
GCF_001868495.1	0.9975669099756691	0.0072992700729927005	cluster 189	Oenococcus oeni	Oenococcus oeni	Shiraz	98.66	1.96	Oenococcus oeni
GCF_001868525.1	1	0.019464720194647202	cluster 189	Oenococcus oeni	Oenococcus oeni	Shiraz	98.66	5.88	Oenococcus oeni
GCF_001868545.1	0.9975669099756691	0.019464720194647202	cluster 189	Oenococcus oeni	Oenococcus oeni	Chardonnay	98.66	4.33	Oenococcus oeni
GCF_001868555.1	0.9975669099756691	0.009732360097323601	cluster 189	Oenococcus oeni	Oenococcus oeni	Cabernet Sauvignon	98.66	6.35	Oenococcus oeni
GCF_001868575.1	1	0.004866180048661801	cluster 189	Oenococcus oeni	Oenococcus oeni	Chardonnay	98.66	1.26	Oenococcus oeni
GCF_001868595.1	1	0.029197080291970802	cluster 189	Oenococcus oeni	Oenococcus oeni	Cabernet Sauvignon	98.66	7.19	Oenococcus oeni
GCF_001868625.1	0.9975669099756691	0.0024330900243309003	cluster 189	Oenococcus oeni	Oenococcus oeni	Cabernet Sauvignon	98.66	0.69	Oenococcus oeni
GCF_001868635.1	0.9975669099756691	0.014598540145985401	cluster 189	Oenococcus oeni	Oenococcus oeni	Cabernet Sauvignon	98.66	5.29	Oenococcus oeni
GCF_001868655.1	0.9951338199513382	0.004866180048661801	cluster 189	Oenococcus oeni	Oenococcus oeni	Cabernet Sauvignon	98.13	0.53	Oenococcus oeni
GCF_001868675.1	1	0.019464720194647202	cluster 189	Oenococcus oeni	Oenococcus oeni	Cabernet Sauvignon	98.48	2.81	Oenococcus oeni
GCF_001868715.1	1	0.021897810218978103	cluster 189	Oenococcus oeni	Oenococcus oeni	Cabernet Sauvignon	98.66	5.74	Oenococcus oeni
GCF_001868765.1	1	0	cluster 193	Lactobacillus acidophilus	Lactobacillus acidophilus	homemade cheese	98.94	0	Lactobacillus acidophilus
GCF_001868785.1	1	0.029197080291970802	cluster 189	Oenococcus oeni	Oenococcus oeni	White wine	98.65	5.28	Oenococcus oeni
GCF_001868805.1	0.9975669099756691	0.0072992700729927005	cluster 189	Oenococcus oeni	Oenococcus oeni	Cabernet Sauvignon	98.66	1.41	Oenococcus oeni
GCF_001868815.1	1	0.0170316301703163	cluster 189	Oenococcus oeni	Oenococcus oeni	Cabernet Sauvignon	98.13	4.61	Oenococcus oeni
GCF_001868825.1	1	0.004866180048661801	cluster 189	Oenococcus oeni	Oenococcus oeni	Wine	98.66	0.72	Oenococcus oeni
GCF_001868865.1	1	0.0267639902676399	cluster 189	Oenococcus oeni	Oenococcus oeni	Chardonnay	98.65	2.1	Oenococcus oeni
GCF_001868875.1	1	0.13381995133819952	NA	NA	Oenococcus oeni	Chardonnay	NA	NA	NA
GCF_001868905.1	1	0.009732360097323601	cluster 189	Oenococcus oeni	Oenococcus oeni	Chardonnay	98.66	1.71	Oenococcus oeni
GCF_001868915.1	1	0.014598540145985401	cluster 189	Oenococcus oeni	Oenococcus oeni	Grenache	98.66	1.98	Oenococcus oeni
GCF_001868925.1	0.9951338199513382	0.029197080291970802	cluster 189	Oenococcus oeni	Oenococcus oeni	Shiraz	98.66	4.88	Oenococcus oeni
GCF_001868965.1	0.9975669099756691	0.0024330900243309003	cluster 189	Oenococcus oeni	Oenococcus oeni	Chardonnay	98.66	0.98	Oenococcus oeni
GCF_001868975.1	1	0.012165450121654502	cluster 189	Oenococcus oeni	Oenococcus oeni	Chardonnay	98.66	1.46	Oenococcus oeni
GCF_001869005.1	0.9975669099756691	0.0024330900243309003	cluster 189	Oenococcus oeni	Oenococcus oeni	Cabernet Sauvignon	98.66	1.98	Oenococcus oeni
GCF_001869015.1	0.9951338199513382	0.024330900243309004	cluster 189	Oenococcus oeni	Oenococcus oeni	Sparkling wine	98.66	7.25	Oenococcus oeni
GCF_001869045.1	0.9975669099756691	0.019464720194647202	cluster 189	Oenococcus oeni	Oenococcus oeni	Sparkling wine	98.66	5.79	Oenococcus oeni
GCF_001869055.1	0.9975669099756691	0.04866180048661801	cluster 189	Oenococcus oeni	Oenococcus oeni	PinotGris	98.13	5.86	Oenococcus oeni
GCF_001869065.1	0.9927007299270073	0.0267639902676399	cluster 189	Oenococcus oeni	Oenococcus oeni	PinotGris	97.59	3.33	Oenococcus oeni
GCF_001869085.1	0.9975669099756691	0.0170316301703163	cluster 189	Oenococcus oeni	Oenococcus oeni	Sparkling wine	98.66	3.59	Oenococcus oeni
GCF_001869125.1	0.9951338199513382	0.012165450121654502	cluster 189	Oenococcus oeni	Oenococcus oeni	Merlot	98.66	0.53	Oenococcus oeni
GCF_001869135.1	1	0.2141119221411192	NA	NA	Oenococcus oeni	Shiraz	NA	NA	NA
GCF_001869155.1	1	0.012165450121654502	cluster 189	Oenococcus oeni	Oenococcus oeni	Wine	98.13	1.97	Oenococcus oeni
GCF_001869165.1	1	0.004866180048661801	cluster 189	Oenococcus oeni	Oenococcus oeni	Wine	97.86	2.67	Oenococcus oeni
GCF_001869205.1	0.9975669099756691	0.021897810218978103	cluster 189	Oenococcus oeni	Oenococcus oeni	Wine	97.95	5.44	Oenococcus oeni
GCF_001869225.1	1	0.04866180048661801	cluster 189	Oenococcus oeni	Oenococcus oeni	Wine	97.59	3.8	Oenococcus oeni
GCF_001869235.1	0.9975669099756691	0.08029197080291971	cluster 189	Oenococcus oeni	Oenococcus oeni	Wine	NA	NA	NA
GCF_001869245.1	0.9975669099756691	0.019464720194647202	cluster 189	Oenococcus oeni	Oenococcus oeni	Wine	98.66	2.34	Oenococcus oeni
GCF_001869285.1	0.9975669099756691	0.012165450121654502	cluster 189	Oenococcus oeni	Oenococcus oeni	Wine	98.13	1.67	Oenococcus oeni
GCF_001869295.1	0.9927007299270073	0.0340632603406326	cluster 189	Oenococcus oeni	Oenococcus oeni	Wine	98.13	8.56	Oenococcus oeni
GCF_001869305.1	0.9975669099756691	0.021897810218978103	cluster 189	Oenococcus oeni	Oenococcus oeni	Wine	98.13	4.5	Oenococcus oeni
GCF_001869325.1	0.9975669099756691	0.021897810218978103	cluster 189	Oenococcus oeni	Oenococcus oeni	Chardonnay	98.66	5.96	Oenococcus oeni
GCF_001869365.1	0.9975669099756691	0.051094890510948905	cluster 189	Oenococcus oeni	Oenococcus oeni	Merlot	98.66	6.03	Oenococcus oeni
GCF_001869375.1	0.9975669099756691	0.009732360097323601	cluster 189	Oenococcus oeni	Oenococcus oeni	Shiraz	98.66	3.31	Oenococcus oeni
GCF_001869395.1	0.9975669099756691	0.0024330900243309003	cluster 189	Oenococcus oeni	Oenococcus oeni	Wine	98.66	0.8	Oenococcus oeni
GCF_001869405.1	1	0.004866180048661801	cluster 189	Oenococcus oeni	Oenococcus oeni	Wine	98.66	0.17	Oenococcus oeni
GCF_001869445.1	0.9975669099756691	0.029197080291970802	cluster 189	Oenococcus oeni	Oenococcus oeni	Pinot Noir	98.66	3.45	Oenococcus oeni
GCF_001869465.1	0.9975669099756691	0.014598540145985401	cluster 189	Oenococcus oeni	Oenococcus oeni	Pinot Noir	98.13	1.19	Oenococcus oeni
GCF_001869485.1	1	0.014598540145985401	cluster 189	Oenococcus oeni	Oenococcus oeni	Grenache	98.13	0.89	Oenococcus oeni
GCF_001869505.1	0.9975669099756691	0.0072992700729927005	cluster 189	Oenococcus oeni	Oenococcus oeni	Chardonnay	98.66	1.52	Oenococcus oeni
GCF_001869525.1	0.9975669099756691	0.012165450121654502	cluster 189	Oenococcus oeni	Oenococcus oeni	Grenache	98.66	2.99	Oenococcus oeni
GCF_001869535.1	1	0.0170316301703163	cluster 189	Oenococcus oeni	Oenococcus oeni	Sparkling wine	98.66	3.51	Oenococcus oeni
GCF_001869565.1	0.9975669099756691	0.0024330900243309003	cluster 189	Oenococcus oeni	Oenococcus oeni	Sparkling wine	98.66	1.31	Oenococcus oeni
GCF_001869575.1	0.9975669099756691	0.0170316301703163	cluster 189	Oenococcus oeni	Oenococcus oeni	PinotGris	98.13	2.46	Oenococcus oeni
GCF_001869605.1	0.9975669099756691	0.0267639902676399	cluster 189	Oenococcus oeni	Oenococcus oeni	Viognier	98.66	4.45	Oenococcus oeni
GCF_001869615.1	1	0.0170316301703163	cluster 189	Oenococcus oeni	Oenococcus oeni	Cabernet Sauvignon	98.48	3.07	Oenococcus oeni
GCF_001869645.1	1	0.009732360097323601	cluster 189	Oenococcus oeni	Oenococcus oeni	Shiraz	98.13	3.11	Oenococcus oeni
GCF_001869655.1	0.9975669099756691	0.014598540145985401	cluster 189	Oenococcus oeni	Oenococcus oeni	Wine	98.66	4.95	Oenococcus oeni
GCF_001869685.1	0.9975669099756691	0.004866180048661801	cluster 189	Oenococcus oeni	Oenococcus oeni	Wine	98.66	2.4	Oenococcus oeni
GCF_001869695.1	1	0.019464720194647202	cluster 189	Oenococcus oeni	Oenococcus oeni	Wine	98.66	1.62	Oenococcus oeni
GCF_001869725.1	0.9975669099756691	0.0072992700729927005	cluster 189	Oenococcus oeni	Oenococcus oeni	Chardonnay	98.13	2.81	Oenococcus oeni
GCF_001869735.1	1	0.019464720194647202	cluster 189	Oenococcus oeni	Oenococcus oeni	Chardonnay	98.66	4.16	Oenococcus oeni
GCF_001869765.1	0.9975669099756691	0.004866180048661801	cluster 189	Oenococcus oeni	Oenococcus oeni	Chardonnay	98.66	2.36	Oenococcus oeni
GCF_001869775.1	0.9975669099756691	0.004866180048661801	cluster 189	Oenococcus oeni	Oenococcus oeni	Wine	98.66	0.24	Oenococcus oeni
GCF_001869805.1	1	0.004866180048661801	cluster 189	Oenococcus oeni	Oenococcus oeni	Wine	98.13	0.27	Oenococcus oeni
GCF_001869815.1	0.9975669099756691	0	cluster 189	Oenococcus oeni	Oenococcus oeni	Wine	98.66	0.65	Oenococcus oeni
GCF_001869845.1	0.9975669099756691	0.024330900243309004	cluster 189	Oenococcus oeni	Oenococcus oeni	Wine collected 1986/1984	98.66	8.47	Oenococcus oeni
GCF_001869855.1	0.9975669099756691	0.072992700729927	cluster 189	Oenococcus oeni	Oenococcus oeni	Wine	98.13	9.04	Oenococcus oeni
GCF_001869885.1	0.9975669099756691	0.0072992700729927005	cluster 189	Oenococcus oeni	Oenococcus oeni	Wine	98.66	0.9	Oenococcus oeni
GCF_001869905.1	1	0.0267639902676399	cluster 189	Oenococcus oeni	Oenococcus oeni	Wine	99.2	5.65	Oenococcus oeni
GCF_001869925.1	1	0.012165450121654502	cluster 189	Oenococcus oeni	Oenococcus oeni	Wine	98.13	2.42	Oenococcus oeni
GCF_001869935.1	1	0.043795620437956206	cluster 189	Oenococcus oeni	Oenococcus oeni	Wine	98.13	7	Oenococcus oeni
GCF_001869945.1	0.9975669099756691	0.012165450121654502	cluster 189	Oenococcus oeni	Oenococcus oeni	Wine	98.66	1.64	Oenococcus oeni
GCF_001869985.1	0.9975669099756691	0.0024330900243309003	cluster 189	Oenococcus oeni	Oenococcus oeni	Wine	98.66	0.53	Oenococcus oeni
GCF_001870015.1	0.9975669099756691	0.004866180048661801	cluster 189	Oenococcus oeni	Oenococcus oeni	Wine	98.66	0.97	Oenococcus oeni
GCF_001870035.1	0.9975669099756691	0.0340632603406326	cluster 189	Oenococcus oeni	Oenococcus oeni	Pinot Noir	98.66	4.99	Oenococcus oeni
GCF_001874125.1	1	0.0024330900243309003	cluster 228	Lactobacillus plantarum	Lactobacillus plantarum	pit mud	99.38	2.78	Lactobacillus_F plantarum
GCF_001880185.1	1	0	cluster 228	Lactobacillus plantarum	Lactobacillus plantarum	Fermented sausage, Norway	99.07	2.78	Lactobacillus_F plantarum
GCF_001880185.2	1	0	cluster 228	Lactobacillus plantarum	Lactobacillus plantarum	Fermented sausage, Norway	NA	NA	NA
GCF_001884305.1	0.9902676399026764	0.004866180048661801	cluster 219	Weissella confusa	Weissella confusa	soy product	98.77	0.31	Weissella confusa
GCF_001885295.1	1	0	cluster 200	Lactobacillus paracasei	Lactobacillus casei	adult intestinal biopsy	99.46	0	Lactobacillus_C paracasei
GCF_001886915.1	0.9975669099756691	0.0024330900243309003	cluster 236	Leuconostoc mesenteroides	Leuconostoc mesenteroides	Kimchi	99.89	0.53	Leuconostoc mesenteroides
GCF_001888245.1	1	0	cluster 228	Lactobacillus plantarum	Lactobacillus plantarum	NA	99.38	2.78	Lactobacillus_F plantarum
GCF_001888255.1	1	0	cluster 228	Lactobacillus plantarum	Lactobacillus plantarum	NA	99.38	2.78	Lactobacillus_F plantarum
GCF_001888265.1	1	0	cluster 228	Lactobacillus plantarum	Lactobacillus plantarum	NA	99.07	2.85	Lactobacillus_F plantarum
GCF_001888275.1	1	0	cluster 228	Lactobacillus plantarum	Lactobacillus plantarum	NA	99.38	2.78	Lactobacillus_F plantarum
GCF_001888325.1	1	0	cluster 228	Lactobacillus plantarum	Lactobacillus plantarum	NA	99.38	2.78	Lactobacillus_F plantarum
GCF_001888335.1	1	0	cluster 228	Lactobacillus plantarum	Lactobacillus plantarum	NA	99.38	2.78	Lactobacillus_F plantarum
GCF_001888345.1	1	0	cluster 228	Lactobacillus plantarum	Lactobacillus plantarum	NA	99.07	2.85	Lactobacillus_F plantarum
GCF_001888355.1	1	0	cluster 228	Lactobacillus plantarum	Lactobacillus plantarum	NA	99.38	2.78	Lactobacillus_F plantarum
GCF_001888405.1	1	0	cluster 228	Lactobacillus plantarum	Lactobacillus plantarum	NA	99.07	2.85	Lactobacillus_F plantarum
GCF_001888415.1	1	0.0024330900243309003	cluster 228	Lactobacillus plantarum	Lactobacillus plantarum	NA	99.07	2.91	Lactobacillus_F plantarum
GCF_001888425.1	1	0	cluster 228	Lactobacillus plantarum	Lactobacillus plantarum	NA	99.38	2.78	Lactobacillus_F plantarum
GCF_001888465.1	1	0	cluster 228	Lactobacillus plantarum	Lactobacillus plantarum	NA	99.38	2.78	Lactobacillus_F plantarum
GCF_001888485.1	1	0	cluster 228	Lactobacillus plantarum	Lactobacillus plantarum	NA	99.07	3.09	Lactobacillus_F plantarum
GCF_001888495.1	1	0	cluster 228	Lactobacillus plantarum	Lactobacillus plantarum	NA	99.07	2.78	Lactobacillus_F plantarum
GCF_001888505.1	1	0.0024330900243309003	cluster 228	Lactobacillus plantarum	Lactobacillus plantarum	NA	99.07	2.85	Lactobacillus_F plantarum
GCF_001888525.1	1	0.0024330900243309003	cluster 228	Lactobacillus plantarum	Lactobacillus plantarum	NA	99.38	2.93	Lactobacillus_F plantarum
GCF_001888565.1	1	0	cluster 228	Lactobacillus plantarum	Lactobacillus plantarum	NA	99.38	2.78	Lactobacillus_F plantarum
GCF_001888575.1	1	0	cluster 228	Lactobacillus plantarum	Lactobacillus plantarum	NA	99.38	2.78	Lactobacillus_F plantarum
GCF_001888585.1	1	0	cluster 228	Lactobacillus plantarum	Lactobacillus plantarum	NA	99.38	2.78	Lactobacillus_F plantarum
GCF_001888595.1	1	0	cluster 228	Lactobacillus plantarum	Lactobacillus plantarum	NA	99.38	2.78	Lactobacillus_F plantarum
GCF_001888645.1	1	0	cluster 228	Lactobacillus plantarum	Lactobacillus plantarum	NA	99.38	2.78	Lactobacillus_F plantarum
GCF_001888655.1	1	0	cluster 228	Lactobacillus plantarum	Lactobacillus plantarum	NA	99.07	2.78	Lactobacillus_F plantarum
GCF_001888665.1	1	0	cluster 228	Lactobacillus plantarum	Lactobacillus plantarum	NA	99.07	2.78	Lactobacillus_F plantarum
GCF_001888675.1	1	0	cluster 228	Lactobacillus plantarum	Lactobacillus plantarum	NA	99.38	2.78	Lactobacillus_F plantarum
GCF_001888725.1	1	0	cluster 228	Lactobacillus plantarum	Lactobacillus plantarum	NA	99.07	3.09	Lactobacillus_F plantarum
GCF_001888735.1	1	0	cluster 228	Lactobacillus plantarum	Lactobacillus plantarum	NA	99.38	2.78	Lactobacillus_F plantarum
GCF_001888745.1	1	0	cluster 228	Lactobacillus plantarum	Lactobacillus plantarum	NA	99.07	3.09	Lactobacillus_F plantarum
GCF_001888775.1	1	0	cluster 228	Lactobacillus plantarum	Lactobacillus plantarum	NA	99.38	2.78	Lactobacillus_F plantarum
GCF_001888905.1	0.9975669099756691	0.0072992700729927005	cluster 230	Lactobacillus delbrueckii	Lactobacillus delbrueckii	environment	99.03	0.65	Lactobacillus delbrueckii
GCF_001888925.1	0.9975669099756691	0.012165450121654502	cluster 230	Lactobacillus delbrueckii	Lactobacillus delbrueckii	environment	99.03	0.65	Lactobacillus delbrueckii
GCF_001888945.1	0.9951338199513382	0.0024330900243309003	cluster 230	Lactobacillus delbrueckii	Lactobacillus delbrueckii	environment	98.9	0	Lactobacillus delbrueckii
GCF_001888965.1	0.9975669099756691	0	cluster 230	Lactobacillus delbrueckii	Lactobacillus delbrueckii	environment	99.03	0	Lactobacillus delbrueckii
GCF_001888985.1	0.9975669099756691	0.004866180048661801	cluster 230	Lactobacillus delbrueckii	Lactobacillus delbrueckii	missing	98.7	0	Lactobacillus delbrueckii
GCF_001889975.1	0.9951338199513382	0	cluster 199	Lactobacillus reuteri	Lactobacillus reuteri	NA	99.45	0	Lactobacillus_H reuteri
GCF_001891125.1	1	0	cluster 236	Leuconostoc mesenteroides	Leuconostoc suionicum	missing	100	0	Leuconostoc suionicum
GCF_001895185.1	1	0.0024330900243309003	cluster 200	Lactobacillus paracasei	Lactobacillus paracasei	pineapple	99.46	0	Lactobacillus_C paracasei
GCF_001895375.1	1	0.0024330900243309003	cluster 191	Lactobacillus helveticus	Lactobacillus helveticus	NA	99.03	0.06	Lactobacillus helveticus
GCF_001908415.1	0.9975669099756691	0.004866180048661801	cluster 230	Lactobacillus delbrueckii	Lactobacillus delbrueckii	environment	99.03	0.13	Lactobacillus delbrueckii
GCF_001908455.1	1	0	cluster 228	Lactobacillus plantarum	Lactobacillus plantarum	Stinky Tofu	98.87	2.78	Lactobacillus_F plantarum
GCF_001908495.1	0.9951338199513382	0.0024330900243309003	cluster 230	Lactobacillus delbrueckii	Lactobacillus delbrueckii	environment	98.38	1.3	Lactobacillus delbrueckii
GCF_001922025.1	0.9975669099756691	0.004866180048661801	cluster 140	Lactobacillus parabuchneri	Lactobacillus parabuchneri	Emmental	98.94	0	Lactobacillus_G parabuchneri
GCF_001922325.1	0.9927007299270073	0	cluster 218	Pediococcus acidilactici	Pediococcus acidilactici	broiler chick cecum	99.38	0.62	Pediococcus acidilactici
GCF_001923045.1	1	0.0024330900243309003	cluster 237	Lactobacillus brevis	Lactobacillus brevis	brewery	99.06	0	Lactobacillus_G brevis
GCF_001923055.1	1	0.0024330900243309003	cluster 155	Lactobacillus backii (?)	Lactobacillus backii	spoiled beer	99.46	1.09	Lactobacillus_E backii
GCF_001932615.1	0.9927007299270073	0.0024330900243309003	cluster 178	Weissella thailandensis	Weissella jogaejeotgali	Jogaejeotgal, a Traditional Korean Fermented Seafood	99.23	0.77	Weissella jogaejeotgali
GCF_001932695.1	0.9951338199513382	0	cluster 184	Weissella cibaria (?)	Weissella cibaria	infant saliva	98.77	0.82	Weissella cibaria
GCF_001936235.1	0.9951338199513382	0	cluster 160	Lactobacillus jensenii	Lactobacillus jensenii	vaginal environment	98.83	0	Lactobacillus jensenii
GCF_001936335.1	0.9927007299270073	0.0364963503649635	cluster 135	Lactobacillus amylophilus	Lactobacillus amylophilus	swine waste-corn fermentation	98.95	5.76	Lactobacillus amylophilus
GCF_001939345.1	1	0.0072992700729927005	cluster 189	Oenococcus oeni	Oenococcus oeni	Wine	98.13	3.35	Oenococcus oeni
GCF_001939355.1	1	0.004866180048661801	cluster 189	Oenococcus oeni	Oenococcus oeni	Cabernet Sauvignon	98.66	1.52	Oenococcus oeni
GCF_001939365.1	0.9975669099756691	0.024330900243309004	cluster 189	Oenococcus oeni	Oenococcus oeni	Red wine	98.66	4.55	Oenococcus oeni
GCF_001939375.1	0.9975669099756691	0.009732360097323601	cluster 189	Oenococcus oeni	Oenococcus oeni	Red wine	98.66	1.99	Oenococcus oeni
GCF_001939425.1	0.9975669099756691	0.031630170316301706	cluster 189	Oenococcus oeni	Oenococcus oeni	Wine	98.66	3.63	Oenococcus oeni
GCF_001939435.1	1	0.021897810218978103	cluster 189	Oenococcus oeni	Oenococcus oeni	Cabernet Sauvignon	98.13	1.3	Oenococcus oeni
GCF_001939485.1	0.9975669099756691	0.009732360097323601	cluster 189	Oenococcus oeni	Oenococcus oeni	Wine	98.66	0.38	Oenococcus oeni
GCF_001939495.1	0.9975669099756691	0.051094890510948905	cluster 189	Oenococcus oeni	Oenococcus oeni	Cabernet Sauvignon	98.66	8.32	Oenococcus oeni
GCF_001940585.1	1	0.0024330900243309003	cluster 238	Lactobacillus casei	Lactobacillus casei	oat silage	98.75	0.63	Lactobacillus_C zeae
GCF_001941785.1	1	0.0024330900243309003	cluster 229	Lactobacillus fermentum	Lactobacillus fermentum	vaginal tract	99.18	0.82	Lactobacillus_H fermentum
GCF_001949975.1	0.9902676399026764	0	cluster 136	Lactobacillus kunkeei	Lactobacillus kunkeei	NA	98.07	0.62	Lactobacillus_G kunkeei_A
GCF_001950045.1	1	0	cluster 193	Lactobacillus acidophilus	Lactobacillus acidophilus	NA	98.94	0	Lactobacillus acidophilus
GCF_001951075.1	0.9951338199513382	0.0024330900243309003	cluster 184	Weissella cibaria (?)	Weissella cibaria	infant saliva	98.77	1.43	Weissella cibaria
GCF_001951075.2	0.9951338199513382	0.0024330900243309003	cluster 184	Weissella cibaria (?)	Weissella cibaria	infant saliva	NA	NA	NA
GCF_001951095.1	0.9951338199513382	0	cluster 184	Weissella cibaria (?)	Weissella cibaria	infant saliva	98.77	0.82	Weissella cibaria
GCF_001951175.1	0.9951338199513382	0.0024330900243309003	cluster 137	Lactobacillus crustorum	Lactobacillus crustorum	NA	99.48	1.05	Lactobacillus_K crustorum
GCF_001953135.1	0.9975669099756691	0.004866180048661801	cluster 230	Lactobacillus delbrueckii	Lactobacillus delbrueckii	environment	99.03	0	Lactobacillus delbrueckii
GCF_001953605.1	1	0.0024330900243309003	cluster 237	Lactobacillus brevis	Lactobacillus brevis	whole fly	99.06	0.18	Lactobacillus_G brevis
GCF_001953785.1	0.9975669099756691	0	cluster 188	Lactobacillus murinus	Lactobacillus murinus	fecal	99.48	0	Lactobacillus_B murinus
GCF_001971585.1	0.9951338199513382	0.0024330900243309003	cluster 138	Lactobacillus allii	Lactobacillus allii	Kimchi	99.48	0	Lactobacillus_K allii
GCF_001981565.1	1	0	cluster 228	Lactobacillus plantarum	Lactobacillus plantarum	missing	99.38	2.78	Lactobacillus_F plantarum
GCF_001981575.1	1	0.0024330900243309003	cluster 228	Lactobacillus plantarum	Lactobacillus plantarum	missing	99.07	2.93	Lactobacillus_F plantarum
GCF_001981585.1	1	0	cluster 228	Lactobacillus plantarum	Lactobacillus plantarum	milk product	99.07	2.78	Lactobacillus_F plantarum
GCF_001981595.1	1	0.0024330900243309003	cluster 228	Lactobacillus plantarum	Lactobacillus plantarum	missing	99.38	3.4	Lactobacillus_F plantarum
GCF_001981645.1	1	0	cluster 228	Lactobacillus plantarum	Lactobacillus plantarum	missing	99.38	3.09	Lactobacillus_F plantarum
GCF_001981655.1	1	0	cluster 228	Lactobacillus plantarum	Lactobacillus plantarum	intestine of an adult	99.07	2.78	Lactobacillus_F plantarum
GCF_001981665.1	1	0	cluster 228	Lactobacillus plantarum	Lactobacillus plantarum	missing	99.07	2.78	Lactobacillus_F plantarum
GCF_001981705.1	0.9975669099756691	0.004866180048661801	cluster 231	Lactobacillus sakei	Lactobacillus sakei	meat	99.46	0.54	Lactobacillus_D sakei
GCF_001981715.1	1	0	cluster 200	Lactobacillus paracasei	Lactobacillus paracasei	missing	99.46	0	Lactobacillus_C paracasei
GCF_001981725.1	1	0	cluster 239	Lactobacillus rhamnosus	Lactobacillus rhamnosus	missing	99.46	0	Lactobacillus_C rhamnosus
GCF_001981735.1	0.9975669099756691	0.004866180048661801	cluster 231	Lactobacillus sakei	Lactobacillus sakei	missing	99.46	0.27	Lactobacillus_D sakei
GCF_001981785.1	1	0	cluster 228	Lactobacillus plantarum	Lactobacillus plantarum	missing	99.07	2.83	Lactobacillus_F plantarum
GCF_001981795.1	0.9975669099756691	0.004866180048661801	cluster 231	Lactobacillus sakei	Lactobacillus sakei	missing	99.46	0.54	Lactobacillus_D sakei
GCF_001981825.1	0.9975669099756691	0.004866180048661801	cluster 231	Lactobacillus sakei	Lactobacillus sakei	missing	99.46	0.27	Lactobacillus_D sakei
GCF_001981835.1	0.9951338199513382	0.004866180048661801	cluster 231	Lactobacillus sakei	Lactobacillus sakei	missing	98.91	0.54	Lactobacillus_D sakei
GCF_001981865.1	1	0.004866180048661801	cluster 228	Lactobacillus plantarum	Lactobacillus plantarum	missing	99.07	4.01	Lactobacillus_F plantarum
GCF_001981875.1	1	0	cluster 228	Lactobacillus plantarum	Lactobacillus plantarum	meat	99.07	2.78	Lactobacillus_F plantarum
GCF_001981905.1	0.9975669099756691	0.0024330900243309003	cluster 221	Lactobacillus curvatus	Lactobacillus curvatus	missing	99.46	0	Lactobacillus_D curvatus
GCF_001981925.1	0.9951338199513382	0.0024330900243309003	cluster 221	Lactobacillus curvatus	Lactobacillus curvatus	missing	98.91	0	Lactobacillus_D curvatus
GCF_001981945.1	0.9975669099756691	0.004866180048661801	cluster 231	Lactobacillus sakei	Lactobacillus sakei	missing	99.46	0.54	Lactobacillus_D sakei
GCF_001981955.1	0.9975669099756691	0.0024330900243309003	cluster 228	Lactobacillus plantarum	Lactobacillus plantarum	meat	99.07	2.78	Lactobacillus_F plantarum
GCF_001981985.1	0.9975669099756691	0	cluster 228	Lactobacillus plantarum	Lactobacillus plantarum	milk product	99.07	2.78	Lactobacillus_F plantarum
GCF_001982005.1	0.9951338199513382	0	cluster 228	Lactobacillus plantarum	Lactobacillus plantarum	sourdough	98.77	2.16	Lactobacillus_F plantarum
GCF_001982025.1	0.9975669099756691	0.0024330900243309003	cluster 221	Lactobacillus curvatus	Lactobacillus curvatus	missing	99.46	0	Lactobacillus_D curvatus
GCF_001982035.1	0.9975669099756691	0.0024330900243309003	cluster 228	Lactobacillus plantarum	Lactobacillus plantarum	maize silage	99.38	2.16	Lactobacillus_F plantarum
GCF_001982045.1	0.9951338199513382	0.0024330900243309003	cluster 221	Lactobacillus curvatus	Lactobacillus curvatus	missing	98.91	0	Lactobacillus_D curvatus
GCF_001982085.1	1	0.004866180048661801	cluster 200	Lactobacillus paracasei	Lactobacillus paracasei	missing	99.46	0	Lactobacillus_C paracasei
GCF_001982095.1	0.9951338199513382	0.004866180048661801	cluster 200	Lactobacillus paracasei	Lactobacillus paracasei	missing	99.25	0	Lactobacillus_C paracasei
GCF_001982115.1	1	0	cluster 228	Lactobacillus plantarum	Lactobacillus plantarum	cacao been fermentation	99.38	2.78	Lactobacillus_F plantarum
GCF_001982125.1	1	0	cluster 228	Lactobacillus plantarum	Lactobacillus plantarum	missing	99.07	2.78	Lactobacillus_F plantarum
GCF_001982165.1	1	0	cluster 228	Lactobacillus plantarum	Lactobacillus plantarum	cacao been fermentation	99.38	2.78	Lactobacillus_F plantarum
GCF_001982185.1	1	0.0024330900243309003	cluster 229	Lactobacillus fermentum	Lactobacillus fermentum	cacao been fermentation	99.18	0.55	Lactobacillus_H fermentum
GCF_001982195.1	1	0	cluster 228	Lactobacillus plantarum	Lactobacillus plantarum	cacao been fermentation	99.07	2.78	Lactobacillus_F plantarum
GCF_001982205.1	1	0	cluster 228	Lactobacillus plantarum	Lactobacillus plantarum	cacao been fermentation	98.92	3.14	Lactobacillus_F plantarum
GCF_001982245.1	1	0.0024330900243309003	cluster 228	Lactobacillus plantarum	Lactobacillus plantarum	cacao been fermentation	99.07	3.06	Lactobacillus_F plantarum
GCF_001982265.1	1	0	cluster 228	Lactobacillus plantarum	Lactobacillus plantarum	cacao been fermentation	99.38	2.24	Lactobacillus_F plantarum
GCF_001982285.1	1	0	cluster 228	Lactobacillus plantarum	Lactobacillus plantarum	grass silage	99.38	2.78	Lactobacillus_F plantarum
GCF_001982305.1	1	0.0024330900243309003	cluster 228	Lactobacillus plantarum	Lactobacillus plantarum	maize silage	99.07	2.78	Lactobacillus_F plantarum
GCF_001982325.1	1	0	cluster 228	Lactobacillus plantarum	Lactobacillus plantarum	maize silage	99.38	2.78	Lactobacillus_F plantarum
GCF_001982335.1	1	0	cluster 228	Lactobacillus plantarum	Lactobacillus plantarum	cacao been fermentation	99.07	2.78	Lactobacillus_F plantarum
GCF_001982345.1	1	0.004866180048661801	cluster 228	Lactobacillus plantarum	Lactobacillus plantarum	cacao been fermentation	99.07	2.93	Lactobacillus_F plantarum
GCF_001982385.1	1	0.0024330900243309003	cluster 228	Lactobacillus plantarum	Lactobacillus plantarum	cacao been fermentation	99.07	2.78	Lactobacillus_F plantarum
GCF_001982405.1	0.9975669099756691	0	cluster 228	Lactobacillus plantarum	Lactobacillus plantarum	cacao been fermentation	99.07	2.16	Lactobacillus_F plantarum
GCF_001988935.1	1	0	cluster 239	Lactobacillus rhamnosus	Lactobacillus rhamnosus	milk	99.46	0	Lactobacillus_C rhamnosus
GCF_001990145.1	1	0	cluster 228	Lactobacillus plantarum	Lactobacillus plantarum	fermented salami	99.07	2.78	Lactobacillus_F plantarum
GCF_001991035.1	1	0	cluster 239	Lactobacillus rhamnosus	Lactobacillus rhamnosus	feces	98.55	0	Lactobacillus_C rhamnosus
GCF_001998805.1	0.9975669099756691	0	cluster 147	Leuconostoc lactis	Leuconostoc garlicum	kimchi	99.44	0	Leuconostoc lactis_B
GCF_002000885.1	0.9975669099756691	0.0024330900243309003	cluster 230	Lactobacillus delbrueckii	Lactobacillus delbrueckii	fermented camel milk	99.03	0	Lactobacillus delbrueckii
GCF_002003555.1	1	0	cluster 233	Lactobacillus gasseri	Lactobacillus gasseri	gut	99.22	0	Lactobacillus gasseri_A
GCF_002005385.1	1	0	cluster 228	Lactobacillus plantarum	Lactobacillus plantarum	cheese	NA	NA	NA
GCF_002005385.2	1	0	cluster 228	Lactobacillus plantarum	Lactobacillus plantarum	cheese	99.07	2.78	Lactobacillus_F plantarum
GCF_002007085.1	1	0.0024330900243309003	cluster 199	Lactobacillus reuteri	Lactobacillus reuteri	NA	99.46	0	Lactobacillus_H reuteri
GCF_002007185.1	1	0	cluster 233	Lactobacillus gasseri	Lactobacillus gasseri	stool	99.22	0	Lactobacillus gasseri_A
GCF_002009375.1	1	0	cluster 236	Leuconostoc mesenteroides	Leuconostoc mesenteroides	Kimchi	100	0	Leuconostoc mesenteroides
GCF_002016675.1	0.9975669099756691	0.0340632603406326	cluster 230	Lactobacillus delbrueckii	Lactobacillus delbrueckii	Sour milk	99.03	3.46	Lactobacillus delbrueckii
GCF_002017995.1	1	0.019464720194647202	cluster 237	Lactobacillus brevis	Lactobacillus brevis	missing	99.06	0.62	Lactobacillus_G brevis
GCF_002024845.1	1	0	cluster 228	Lactobacillus plantarum	Lactobacillus plantarum	environment	99.38	2.78	Lactobacillus_F plantarum
GCF_002027295.1	0.9975669099756691	0.0024330900243309003	cluster 199	Lactobacillus reuteri	Lactobacillus reuteri	Milk	98.91	1.09	Lactobacillus_H reuteri
GCF_002027355.1	1	0	cluster 239	Lactobacillus rhamnosus	Lactobacillus rhamnosus	milk	99.46	0	Lactobacillus_C rhamnosus
GCF_002027405.1	1	0	cluster 200	Lactobacillus paracasei	Lactobacillus paracasei	fermented soybeans	99.46	0	Lactobacillus_C paracasei
GCF_002027415.1	1	0	cluster 200	Lactobacillus paracasei	Lactobacillus paracasei	fermented soybeans	99.46	0	Lactobacillus_C paracasei
GCF_002072475.1	0.9975669099756691	0.0072992700729927005	cluster 176	Leuconostoc pseudomesenteroides (?)	Leuconostoc pseudomesenteroides	dairy	98.4	1.41	Leuconostoc pseudomesenteroides
GCF_002072495.1	1	0	cluster 176	Leuconostoc pseudomesenteroides (?)	Leuconostoc pseudomesenteroides	dairy	100	0	Leuconostoc pseudomesenteroides
GCF_002072505.1	0.9902676399026764	0.0072992700729927005	cluster 176	Leuconostoc pseudomesenteroides (?)	Leuconostoc pseudomesenteroides	dairy	98.7	2.61	Leuconostoc pseudomesenteroides
GCF_002072515.1	1	0	cluster 176	Leuconostoc pseudomesenteroides (?)	Leuconostoc pseudomesenteroides	dairy	100	0	Leuconostoc pseudomesenteroides
GCF_002072555.1	1	0	cluster 176	Leuconostoc pseudomesenteroides (?)	Leuconostoc pseudomesenteroides	dairy	100	0.71	Leuconostoc pseudomesenteroides
GCF_002072565.1	1	0	cluster 176	Leuconostoc pseudomesenteroides (?)	Leuconostoc pseudomesenteroides	dairy	100	0.18	Leuconostoc pseudomesenteroides
GCF_002072575.1	1	0.012165450121654502	cluster 176	Leuconostoc pseudomesenteroides (?)	Leuconostoc pseudomesenteroides	dairy	99.21	2.03	Leuconostoc pseudomesenteroides
GCF_002072585.1	1	0	cluster 176	Leuconostoc pseudomesenteroides (?)	Leuconostoc pseudomesenteroides	dairy	100	0	Leuconostoc pseudomesenteroides
GCF_002075105.1	1	0	cluster 139	Lactobacillus amylolyticus	Lactobacillus amylolyticus	natually fermented tofu whey	98.81	0.32	Lactobacillus amylolyticus
GCF_002076355.1	1	0	cluster 215	Lactobacillus ruminis	Lactobacillus ruminis	NA	98.95	0	Lactobacillus_B ruminis
GCF_002076365.1	1	0	cluster 215	Lactobacillus ruminis	Lactobacillus ruminis	NA	98.43	0	Lactobacillus_B ruminis
GCF_002076375.1	1	0.0024330900243309003	cluster 215	Lactobacillus ruminis	Lactobacillus ruminis	NA	98.95	0	Lactobacillus_B ruminis
GCF_002076955.1	1	0	cluster 239	Lactobacillus rhamnosus	Lactobacillus rhamnosus	gastrointestinal tract	99.46	0	Lactobacillus_C rhamnosus
GCF_002079285.1	1	0.0072992700729927005	cluster 200	Lactobacillus paracasei	Lactobacillus paracasei	beef from cattle Peranakan Ongole	98.91	0.68	Lactobacillus_C paracasei
GCF_002079325.1	0.9975669099756691	0	cluster 204	Lactobacillus salivarius	Lactobacillus salivarius	NA	98.95	0	Lactobacillus_B salivarius
GCF_002079335.1	1	0.0024330900243309003	cluster 204	Lactobacillus salivarius	Lactobacillus salivarius	NA	99.48	0.52	Lactobacillus_B salivarius
GCF_002079365.1	1	0	cluster 204	Lactobacillus salivarius	Lactobacillus salivarius	NA	99.48	0	Lactobacillus_B salivarius
GCF_002079385.1	1	0	cluster 204	Lactobacillus salivarius	Lactobacillus salivarius	NA	99.48	0	Lactobacillus_B salivarius
GCF_002079405.1	0.9975669099756691	0	cluster 204	Lactobacillus salivarius	Lactobacillus salivarius	NA	99.21	0	Lactobacillus_B salivarius
GCF_002079425.1	1	0	cluster 204	Lactobacillus salivarius	Lactobacillus salivarius	NA	99.48	0.26	Lactobacillus_B salivarius
GCF_002079435.1	1	0	cluster 204	Lactobacillus salivarius	Lactobacillus salivarius	NA	99.48	0	Lactobacillus_B salivarius
GCF_002079465.1	1	0	cluster 204	Lactobacillus salivarius	Lactobacillus salivarius	NA	99.48	0	Lactobacillus_B salivarius
GCF_002079485.1	1	0	cluster 204	Lactobacillus salivarius	Lactobacillus salivarius	NA	99.48	0	Lactobacillus_B salivarius
GCF_002079505.1	1	0	cluster 204	Lactobacillus salivarius	Lactobacillus salivarius	NA	99.48	0	Lactobacillus_B salivarius
GCF_002079525.1	1	0	cluster 204	Lactobacillus salivarius	Lactobacillus salivarius	NA	99.48	0	Lactobacillus_B salivarius
GCF_002079545.1	1	0	cluster 204	Lactobacillus salivarius	Lactobacillus salivarius	NA	99.48	0	Lactobacillus_B salivarius
GCF_002079565.1	1	0	cluster 204	Lactobacillus salivarius	Lactobacillus salivarius	NA	99.48	0	Lactobacillus_B salivarius
GCF_002079585.1	1	0	cluster 204	Lactobacillus salivarius	Lactobacillus salivarius	NA	99.48	0	Lactobacillus_B salivarius
GCF_002079595.1	1	0	cluster 204	Lactobacillus salivarius	Lactobacillus salivarius	NA	99.48	0	Lactobacillus_B salivarius
GCF_002079625.1	1	0	cluster 204	Lactobacillus salivarius	Lactobacillus salivarius	NA	99.21	0	Lactobacillus_B salivarius
GCF_002079645.1	1	0	cluster 204	Lactobacillus salivarius	Lactobacillus salivarius	NA	99.48	0.52	Lactobacillus_B salivarius
GCF_002079685.1	1	0.0024330900243309003	cluster 204	Lactobacillus salivarius	Lactobacillus salivarius	NA	99.48	0.52	Lactobacillus_B salivarius
GCF_002079705.1	1	0	cluster 204	Lactobacillus salivarius	Lactobacillus salivarius	NA	99.48	0	Lactobacillus_B salivarius
GCF_002079715.1	1	0	cluster 204	Lactobacillus salivarius	Lactobacillus salivarius	NA	99.21	0	Lactobacillus_B salivarius
GCF_002079745.1	1	0	cluster 204	Lactobacillus salivarius	Lactobacillus salivarius	NA	99.21	0	Lactobacillus_B salivarius
GCF_002079765.1	1	0.0024330900243309003	cluster 204	Lactobacillus salivarius	Lactobacillus salivarius	NA	99.48	0.52	Lactobacillus_B salivarius
GCF_002079785.1	1	0.0024330900243309003	cluster 204	Lactobacillus salivarius	Lactobacillus salivarius	NA	99.46	0.52	Lactobacillus_B salivarius
GCF_002079795.1	1	0	cluster 204	Lactobacillus salivarius	Lactobacillus salivarius	NA	99.48	0	Lactobacillus_B salivarius
GCF_002079805.1	1	0.004866180048661801	cluster 204	Lactobacillus salivarius	Lactobacillus salivarius	NA	99.48	0.7	Lactobacillus_B salivarius
GCF_002079845.1	1	0.0024330900243309003	cluster 204	Lactobacillus salivarius	Lactobacillus salivarius	NA	99.48	0.52	Lactobacillus_B salivarius
GCF_002079905.1	1	0	cluster 204	Lactobacillus salivarius	Lactobacillus salivarius	NA	99.48	0	Lactobacillus_B salivarius
GCF_002079925.1	1	0	cluster 204	Lactobacillus salivarius	Lactobacillus salivarius	NA	99.48	0	Lactobacillus_B salivarius
GCF_002088015.1	1	0	cluster 234	Lactobacillus crispatus	Lactobacillus crispatus	NA	99.03	0.09	Lactobacillus crispatus
GCF_002091975.1	1	0.0024330900243309003	cluster 200	Lactobacillus paracasei	Lactobacillus casei	Fermented milk drink	99.46	0	Lactobacillus_C paracasei
GCF_002091995.1	1	0.0024330900243309003	cluster 200	Lactobacillus paracasei	Lactobacillus casei	cheese	99.46	0	Lactobacillus_C paracasei
GCF_002092035.1	1	0	cluster 176	Leuconostoc pseudomesenteroides (?)	Leuconostoc pseudomesenteroides	dairy	100	0	Leuconostoc pseudomesenteroides
GCF_002092045.1	0.9902676399026764	0	cluster 236	Leuconostoc mesenteroides	Leuconostoc mesenteroides	dairy	99.82	0	Leuconostoc mesenteroides
GCF_002092075.1	1	0	cluster 176	Leuconostoc pseudomesenteroides (?)	Leuconostoc pseudomesenteroides	dairy starter	100	0	Leuconostoc pseudomesenteroides
GCF_002092085.1	0.9927007299270073	0	cluster 236	Leuconostoc mesenteroides	Leuconostoc mesenteroides	dairy	100	0	Leuconostoc mesenteroides
GCF_002092105.1	0.9927007299270073	0	cluster 236	Leuconostoc mesenteroides	Leuconostoc mesenteroides	dairy	100	0	Leuconostoc mesenteroides
GCF_002092135.1	0.9927007299270073	0	cluster 236	Leuconostoc mesenteroides	Leuconostoc mesenteroides	dairy	100	0	Leuconostoc mesenteroides
GCF_002092145.1	0.9927007299270073	0	cluster 236	Leuconostoc mesenteroides	Leuconostoc mesenteroides	dairy	100	0	Leuconostoc mesenteroides
GCF_002092155.1	0.9927007299270073	0	cluster 236	Leuconostoc mesenteroides	Leuconostoc mesenteroides	dairy	100	0	Leuconostoc mesenteroides
GCF_002092165.1	1	0.13381995133819952	NA	NA	Leuconostoc pseudomesenteroides	dairy	NA	NA	NA
GCF_002092215.1	0.9927007299270073	0	cluster 236	Leuconostoc mesenteroides	Leuconostoc mesenteroides	dairy	100	0	Leuconostoc mesenteroides
GCF_002092235.1	1	0	cluster 176	Leuconostoc pseudomesenteroides (?)	Leuconostoc pseudomesenteroides	dairy	100	0	Leuconostoc pseudomesenteroides
GCF_002092245.1	0.9927007299270073	0	cluster 236	Leuconostoc mesenteroides	Leuconostoc mesenteroides	dairy	100	0	Leuconostoc mesenteroides
GCF_002092255.1	1	0	cluster 176	Leuconostoc pseudomesenteroides (?)	Leuconostoc pseudomesenteroides	dairy	100	0	Leuconostoc pseudomesenteroides
GCF_002092295.1	1	0	cluster 176	Leuconostoc pseudomesenteroides (?)	Leuconostoc pseudomesenteroides	dairy	100	0	Leuconostoc pseudomesenteroides
GCF_002092315.1	0.9927007299270073	0	cluster 236	Leuconostoc mesenteroides	Leuconostoc mesenteroides	dairy	99.87	0	Leuconostoc mesenteroides
GCF_002092335.1	0.9927007299270073	0	cluster 236	Leuconostoc mesenteroides	Leuconostoc mesenteroides	dairy	100	0	Leuconostoc mesenteroides
GCF_002092355.1	1	0	cluster 176	Leuconostoc pseudomesenteroides (?)	Leuconostoc pseudomesenteroides	dairy	100	0	Leuconostoc pseudomesenteroides
GCF_002092375.1	1	0	cluster 176	Leuconostoc pseudomesenteroides (?)	Leuconostoc pseudomesenteroides	dairy	100	0	Leuconostoc pseudomesenteroides
GCF_002092385.1	0.9927007299270073	0.004866180048661801	cluster 236	Leuconostoc mesenteroides	Leuconostoc mesenteroides	dairy	100	0.53	Leuconostoc mesenteroides
GCF_002092415.1	0.9927007299270073	0	cluster 236	Leuconostoc mesenteroides	Leuconostoc mesenteroides	dairy	100	0	Leuconostoc mesenteroides
GCF_002092425.1	0.9927007299270073	0	cluster 236	Leuconostoc mesenteroides	Leuconostoc mesenteroides	dairy	100	0	Leuconostoc mesenteroides
GCF_002092455.1	0.9927007299270073	0	cluster 236	Leuconostoc mesenteroides	Leuconostoc mesenteroides	dairy	99.74	0	Leuconostoc mesenteroides
GCF_002092465.1	0.9927007299270073	0	cluster 236	Leuconostoc mesenteroides	Leuconostoc mesenteroides	dairy	100	1.06	Leuconostoc mesenteroides
GCF_002092495.1	0.9927007299270073	0	cluster 236	Leuconostoc mesenteroides	Leuconostoc mesenteroides	dairy	100	0	Leuconostoc mesenteroides
GCF_002092515.1	0.9927007299270073	0	cluster 236	Leuconostoc mesenteroides	Leuconostoc mesenteroides	dairy	100	0	Leuconostoc mesenteroides
GCF_002092535.1	1	0	cluster 176	Leuconostoc pseudomesenteroides (?)	Leuconostoc pseudomesenteroides	dairy	100	0	Leuconostoc pseudomesenteroides
GCF_002092555.1	1	0	cluster 176	Leuconostoc pseudomesenteroides (?)	Leuconostoc pseudomesenteroides	dairy	100	0	Leuconostoc pseudomesenteroides
GCF_002092565.1	0.9854014598540146	0.0267639902676399	cluster 236	Leuconostoc mesenteroides	Leuconostoc mesenteroides	dairy	98.53	2.95	Leuconostoc mesenteroides
GCF_002092595.1	0.9975669099756691	0	cluster 147	Leuconostoc lactis	Leuconostoc lactis	dairy	99.44	0.14	Leuconostoc lactis_A
GCF_002092615.1	0.9927007299270073	0	cluster 236	Leuconostoc mesenteroides	Leuconostoc mesenteroides	dairy	100	0	Leuconostoc mesenteroides
GCF_002092625.1	0.9975669099756691	0	cluster 236	Leuconostoc mesenteroides	Leuconostoc mesenteroides	dairy	100	0	Leuconostoc mesenteroides
GCF_002092635.1	1	0	cluster 176	Leuconostoc pseudomesenteroides (?)	Leuconostoc pseudomesenteroides	dairy	100	0	Leuconostoc pseudomesenteroides
GCF_002092645.1	1	0	cluster 176	Leuconostoc pseudomesenteroides (?)	Leuconostoc pseudomesenteroides	dairy	100	0.18	Leuconostoc pseudomesenteroides
GCF_002092695.1	0.9975669099756691	0	cluster 147	Leuconostoc lactis	Leuconostoc lactis	dairy	99.44	0.14	Leuconostoc lactis_A
GCF_002092705.1	0.9975669099756691	0	cluster 236	Leuconostoc mesenteroides	Leuconostoc mesenteroides	dairy	100	0	Leuconostoc mesenteroides
GCF_002092735.1	1	0.0072992700729927005	cluster 236	Leuconostoc mesenteroides	Leuconostoc mesenteroides	dairy	100	1.06	Leuconostoc mesenteroides
GCF_002092745.1	1	0.0072992700729927005	cluster 236	Leuconostoc mesenteroides	Leuconostoc mesenteroides	dairy	100	1.06	Leuconostoc mesenteroides
GCF_002092775.1	1	0	cluster 236	Leuconostoc mesenteroides	Leuconostoc mesenteroides	dairy	100	0	Leuconostoc mesenteroides
GCF_002093065.1	1	0.0024330900243309003	cluster 237	Lactobacillus brevis	Lactobacillus brevis	Amaranth sourdough	99.06	0.09	Lactobacillus_G brevis
GCF_002095565.1	1	0	cluster 176	Leuconostoc pseudomesenteroides (?)	Leuconostoc sp. BM2	dairy	100	0	Leuconostoc pseudomesenteroides
GCF_002095615.1	0.9951338199513382	0.0024330900243309003	cluster 140	Lactobacillus parabuchneri	Lactobacillus parabuchneri	Mont soleil	98.78	0.94	Lactobacillus_G parabuchneri
GCF_002095635.1	0.9975669099756691	0	cluster 140	Lactobacillus parabuchneri	Lactobacillus parabuchneri	Swiss Alpine cheese	98.94	0	Lactobacillus_G parabuchneri
GCF_002095645.1	0.9975669099756691	0.0024330900243309003	cluster 140	Lactobacillus parabuchneri	Lactobacillus parabuchneri	Emmental	98.31	0	Lactobacillus_G parabuchneri
GCF_002095655.1	0.9927007299270073	0.004866180048661801	cluster 140	Lactobacillus parabuchneri	Lactobacillus parabuchneri	Tilsit	98.94	0	Lactobacillus_G parabuchneri
GCF_002095695.1	0.9975669099756691	0.0024330900243309003	cluster 140	Lactobacillus parabuchneri	Lactobacillus parabuchneri	Tete de Moine	98.94	0	Lactobacillus_G parabuchneri
GCF_002095715.1	0.9975669099756691	0.0024330900243309003	cluster 140	Lactobacillus parabuchneri	Lactobacillus parabuchneri	Tete de Moine	98.94	0	Lactobacillus_G parabuchneri
GCF_002095725.1	0.9975669099756691	0.0024330900243309003	cluster 140	Lactobacillus parabuchneri	Lactobacillus parabuchneri	Tete de Moine	98.94	0	Lactobacillus_G parabuchneri
GCF_002095755.1	0.9975669099756691	0	cluster 140	Lactobacillus parabuchneri	Lactobacillus parabuchneri	Tilsit	98.94	0	Lactobacillus_G parabuchneri
GCF_002095765.1	0.9975669099756691	0	cluster 140	Lactobacillus parabuchneri	Lactobacillus parabuchneri	milk	98.94	0	Lactobacillus_G parabuchneri
GCF_002095795.1	0.9975669099756691	0.0024330900243309003	cluster 140	Lactobacillus parabuchneri	Lactobacillus parabuchneri	Tete de Moine	98.94	0	Lactobacillus_G parabuchneri
GCF_002095815.1	0.9537712895377128	0.004866180048661801	cluster 140	Lactobacillus parabuchneri	Lactobacillus parabuchneri	Tete de Moine	92.69	1.35	Lactobacillus_G parabuchneri
GCF_002095825.1	0.9975669099756691	0.0024330900243309003	cluster 140	Lactobacillus parabuchneri	Lactobacillus parabuchneri	Tete de Moine	98.94	0	Lactobacillus_G parabuchneri
GCF_002095835.1	0.9975669099756691	0.0024330900243309003	cluster 140	Lactobacillus parabuchneri	Lactobacillus parabuchneri	Tete de Moine	98.94	0	Lactobacillus_G parabuchneri
GCF_002095845.1	0.9975669099756691	0.0024330900243309003	cluster 140	Lactobacillus parabuchneri	Lactobacillus parabuchneri	Tete de Moine	98.94	0	Lactobacillus_G parabuchneri
GCF_002095895.1	0.9975669099756691	0.004866180048661801	cluster 140	Lactobacillus parabuchneri	Lactobacillus parabuchneri	milk	98.94	0	Lactobacillus_G parabuchneri
GCF_002095905.1	0.9975669099756691	0.004866180048661801	cluster 140	Lactobacillus parabuchneri	Lactobacillus parabuchneri	milk	98.94	0	Lactobacillus_G parabuchneri
GCF_002095915.1	0.9975669099756691	0.004866180048661801	cluster 140	Lactobacillus parabuchneri	Lactobacillus parabuchneri	milk	98.94	0	Lactobacillus_G parabuchneri
GCF_002103145.1	0.9635036496350365	0.0024330900243309003	cluster 239	Lactobacillus rhamnosus	Lactobacillus rhamnosus	blood	98.26	0.14	Lactobacillus_C rhamnosus
GCF_002103155.1	0.9781021897810219	0.0024330900243309003	cluster 239	Lactobacillus rhamnosus	Lactobacillus rhamnosus	blood	96.2	0.54	Lactobacillus_C rhamnosus
GCF_002103185.1	1	0.004866180048661801	cluster 239	Lactobacillus rhamnosus	Lactobacillus rhamnosus	blood	99.46	0.54	Lactobacillus_C rhamnosus
GCF_002103215.1	1	0	cluster 239	Lactobacillus rhamnosus	Lactobacillus rhamnosus	blood	99.46	0	Lactobacillus_C rhamnosus
GCF_002105575.1	0.9975669099756691	0.004866180048661801	cluster 231	Lactobacillus sakei	Lactobacillus sakei	kimchi	99.46	0	Lactobacillus_D sakei
GCF_002109405.1	1	0	cluster 228	Lactobacillus plantarum	Lactobacillus plantarum	Nuruk, Korean traditional beverage starter	99.38	2.47	Lactobacillus_F plantarum
GCF_002109425.1	1	0	cluster 228	Lactobacillus plantarum	Lactobacillus plantarum	NA	99.38	2.78	Lactobacillus_F plantarum
GCF_002112185.1	1	0	cluster 199	Lactobacillus reuteri	Lactobacillus reuteri	feces	99.46	0	Lactobacillus_H reuteri
GCF_002112195.1	0.9975669099756691	0	cluster 199	Lactobacillus reuteri	Lactobacillus reuteri	breast milk	98.91	0	Lactobacillus_H reuteri
GCF_002112225.1	1	0.0024330900243309003	cluster 199	Lactobacillus reuteri	Lactobacillus reuteri	feces	99.46	1.06	Lactobacillus_H reuteri
GCF_002112245.1	1	0	cluster 199	Lactobacillus reuteri	Lactobacillus reuteri	feces	99.46	0	Lactobacillus_H reuteri
GCF_002112805.1	0.9975669099756691	0	cluster 199	Lactobacillus reuteri	Lactobacillus reuteri	breast milk	98.91	0	Lactobacillus_H reuteri
GCF_002115575.1	0.9951338199513382	0.0024330900243309003	cluster 184	Weissella cibaria (?)	Weissella cibaria	whole body homogenate of fruit fly from compost	98.77	0	Weissella cibaria
GCF_002115655.1	1	0.004866180048661801	cluster 200	Lactobacillus paracasei	Lactobacillus paracasei	NA	98.91	0.91	Lactobacillus_C paracasei
GCF_002115685.1	1	0.0024330900243309003	cluster 157	Leuconostoc citreum (?)	Leuconostoc citreum	from a built environment	99.33	0.75	Leuconostoc citreum
GCF_002116955.1	1	0	cluster 228	Lactobacillus plantarum	Lactobacillus plantarum	kimchi	99.38	2.78	Lactobacillus_F plantarum
GCF_002117185.1	1	0.0024330900243309003	cluster 236	Leuconostoc mesenteroides	Leuconostoc mesenteroides	kefir	100	0.53	Leuconostoc mesenteroides
GCF_002117225.1	0.9927007299270073	0.0024330900243309003	cluster 237	Lactobacillus brevis	Lactobacillus brevis	wheat beer	98.65	0	Lactobacillus_G brevis
GCF_002117245.1	0.9975669099756691	0.0024330900243309003	cluster 228	Lactobacillus plantarum	Lactobacillus plantarum	raw sausage	99.07	2.93	Lactobacillus_F plantarum
GCF_002117265.1	0.9975669099756691	0.0024330900243309003	cluster 228	Lactobacillus plantarum	Lactobacillus plantarum	palm wine	98.77	2.93	Lactobacillus_F plantarum
GCF_002117285.1	1	0	cluster 228	Lactobacillus plantarum	Lactobacillus plantarum	raw sausage	99.07	2.85	Lactobacillus_F plantarum
GCF_002117305.1	1	0	cluster 228	Lactobacillus plantarum	Lactobacillus plantarum	unknown	99.07	2.78	Lactobacillus_F plantarum
GCF_002117325.1	1	0	cluster 237	Lactobacillus brevis	Lactobacillus brevis	brewery-associated surface	99.06	0	Lactobacillus_G brevis
GCF_002117345.1	1	0	cluster 237	Lactobacillus brevis	Lactobacillus brevis	wheat beer	99.06	0	Lactobacillus_G brevis
GCF_002117375.1	0.9975669099756691	0.0072992700729927005	cluster 237	Lactobacillus brevis	Lactobacillus brevis	wheat beer	98.44	0	Lactobacillus_G brevis
GCF_002117995.1	1	0.004866180048661801	cluster 216	Lactobacillus acidipiscis	Lactobacillus acidipiscis	fermented fish (Pla-ra)	99.48	1.83	Lactobacillus_B acidipiscis
GCF_002119645.1	1	0.0024330900243309003	cluster 229	Lactobacillus fermentum	Lactobacillus fermentum	fecal sample	99.18	0.82	Lactobacillus_H fermentum
GCF_002120125.1	1	0.0024330900243309003	cluster 200	Lactobacillus paracasei	Lactobacillus paracasei	fermented milk	99.46	0	Lactobacillus_C paracasei
GCF_002128485.1	0.9975669099756691	0	cluster 199	Lactobacillus reuteri	Lactobacillus reuteri	feces	99.45	0.82	Lactobacillus_H reuteri
GCF_002128495.1	1	0	cluster 199	Lactobacillus reuteri	Lactobacillus reuteri	feces	99.45	0	Lactobacillus_H reuteri
GCF_002128515.1	1	0.021897810218978103	cluster 199	Lactobacillus reuteri	Lactobacillus reuteri	feces	99.45	1.91	Lactobacillus_H reuteri
GCF_002128525.1	0.9975669099756691	0	cluster 199	Lactobacillus reuteri	Lactobacillus reuteri	feces	99.45	0	Lactobacillus_H reuteri
GCF_002128555.1	0.9975669099756691	0.0024330900243309003	cluster 199	Lactobacillus reuteri	Lactobacillus reuteri	feces	99.45	0.27	Lactobacillus_H reuteri
GCF_002128585.1	0.9975669099756691	0	cluster 199	Lactobacillus reuteri	Lactobacillus reuteri	feces	99.45	0	Lactobacillus_H reuteri
GCF_002128605.1	0.9975669099756691	0	cluster 199	Lactobacillus reuteri	Lactobacillus reuteri	feces	99.45	0	Lactobacillus_H reuteri
GCF_002128615.1	1	0	cluster 199	Lactobacillus reuteri	Lactobacillus reuteri	feces	99.45	0	Lactobacillus_H reuteri
GCF_002128635.1	1	0	cluster 199	Lactobacillus reuteri	Lactobacillus reuteri	feces	99.45	0	Lactobacillus_H reuteri
GCF_002128655.1	0.9975669099756691	0	cluster 199	Lactobacillus reuteri	Lactobacillus reuteri	feces	99.45	0	Lactobacillus_H reuteri
GCF_002128685.1	0.9975669099756691	0.009732360097323601	cluster 199	Lactobacillus reuteri	Lactobacillus reuteri	feces	99.45	1.46	Lactobacillus_H reuteri
GCF_002128705.1	1	0	cluster 199	Lactobacillus reuteri	Lactobacillus reuteri	feces	99.45	0	Lactobacillus_H reuteri
GCF_002128715.1	0.9975669099756691	0	cluster 199	Lactobacillus reuteri	Lactobacillus reuteri	feces	99.45	0.18	Lactobacillus_H reuteri
GCF_002128745.1	0.9975669099756691	0	cluster 199	Lactobacillus reuteri	Lactobacillus reuteri	feces	99.45	0	Lactobacillus_H reuteri
GCF_002128755.1	0.9975669099756691	0	cluster 199	Lactobacillus reuteri	Lactobacillus reuteri	feces	99.45	0	Lactobacillus_H reuteri
GCF_002128765.1	1	0	cluster 199	Lactobacillus reuteri	Lactobacillus reuteri	feces	99.45	0	Lactobacillus_H reuteri
GCF_002135095.1	0.9975669099756691	0.004866180048661801	cluster 204	Lactobacillus salivarius	Lactobacillus salivarius	Porcine feces	98.95	1.33	Lactobacillus_B salivarius
GCF_002138395.1	1	0.0024330900243309003	cluster 237	Lactobacillus brevis	Lactobacillus brevis	rye silage	99.06	0.21	Lactobacillus_G brevis
GCF_002142575.1	0.9975669099756691	0.004866180048661801	cluster 230	Lactobacillus delbrueckii	Lactobacillus delbrueckii	Sunki	99.03	0	Lactobacillus delbrueckii
GCF_002148235.1	0.9975669099756691	0.0072992700729927005	cluster 236	Leuconostoc mesenteroides	Leuconostoc mesenteroides	10 weeks old 45+ Samso cheese	100	0	Leuconostoc mesenteroides
GCF_002148805.1	0.9975669099756691	0	cluster 200	Lactobacillus paracasei	Lactobacillus paracasei	cheese	99.46	0	Lactobacillus_C paracasei
GCF_002148875.1	1	0.0024330900243309003	cluster 200	Lactobacillus paracasei	Lactobacillus paracasei	cheese	99.46	0	Lactobacillus_C paracasei
GCF_002148885.1	0.9975669099756691	0	cluster 200	Lactobacillus paracasei	Lactobacillus paracasei	Chesse	99.46	0	Lactobacillus_C paracasei
GCF_002156605.1	0.9975669099756691	0	cluster 199	Lactobacillus reuteri	Lactobacillus reuteri	jejunum from mouse on 7% by weight (16% by calorie) soybean oil diet	99.46	1.33	Lactobacillus_H reuteri
GCF_002156645.1	1	0.0024330900243309003	cluster 182	Lactobacillus johnsonii	Lactobacillus johnsonii	jejunum from mouse on 7% by weight (16% by calorie) soybean oil diet	99.22	0	Lactobacillus johnsonii
GCF_002157585.1	0.9951338199513382	0.004866180048661801	cluster 146	Lactobacillus parakefiri	Lactobacillus parakefiri	kefir grains	98.94	0	Lactobacillus_G parakefiri
GCF_002158885.1	1	0	cluster 233	Lactobacillus gasseri	Lactobacillus gasseri	infant feces	99.22	0	Lactobacillus gasseri_A
GCF_002158925.1	1	0.0072992700729927005	cluster 239	Lactobacillus rhamnosus	Lactobacillus rhamnosus	infant feces	99.46	0.41	Lactobacillus_C rhamnosus
GCF_002159305.1	1	0.0024330900243309003	cluster 199	Lactobacillus reuteri	Lactobacillus reuteri	caecum	99.46	1.33	Lactobacillus_H reuteri
GCF_002159345.1	1	0	cluster 204	Lactobacillus salivarius	Lactobacillus salivarius	caecum	99.48	0	Lactobacillus_B salivarius
GCF_002160105.1	1	0.0024330900243309003	cluster 182	Lactobacillus johnsonii	Lactobacillus johnsonii	caecum	98.45	0	Lactobacillus johnsonii
GCF_002160565.1	1	0.0024330900243309003	cluster 199	Lactobacillus reuteri	Lactobacillus reuteri	caecum	99.46	1.06	Lactobacillus_H reuteri
GCF_002160635.1	1	0	cluster 150	Lactobacillus gallinarum	Lactobacillus gallinarum	caecum	98.94	0	Lactobacillus gallinarum
GCF_002160855.1	1	0	cluster 204	Lactobacillus salivarius	Lactobacillus salivarius	caecum	99.48	0	Lactobacillus_B salivarius
GCF_002160975.1	1	0	cluster 150	Lactobacillus gallinarum	Lactobacillus gallinarum	caecum	98.94	0	Lactobacillus gallinarum
GCF_002161035.1	1	0	cluster 150	Lactobacillus gallinarum	Lactobacillus gallinarum	caecum	98.94	0	Lactobacillus gallinarum
GCF_002161165.1	1	0	cluster 150	Lactobacillus gallinarum	Lactobacillus gallinarum	caecum	98.94	0	Lactobacillus gallinarum
GCF_002161265.1	1	0	cluster 204	Lactobacillus salivarius	Lactobacillus salivarius	caecum	99.48	0	Lactobacillus_B salivarius
GCF_002162055.1	0.9975669099756691	0.004866180048661801	cluster 204	Lactobacillus salivarius	Lactobacillus salivarius	NA	98.95	0	Lactobacillus_B salivarius
GCF_002165655.1	0.9975669099756691	0.0024330900243309003	cluster 228	Lactobacillus plantarum	Lactobacillus plantarum	brine from table olives after 10 days of fermentation	99.07	2.16	Lactobacillus_F plantarum
GCF_002165715.1	1	0	cluster 228	Lactobacillus plantarum	Lactobacillus plantarum	Surface of table olives after 60 days of fermentation	99.38	2.78	Lactobacillus_F plantarum
GCF_002165725.1	0.9975669099756691	0	cluster 228	Lactobacillus plantarum	Lactobacillus plantarum	brine from table olives after 11 days of fermentation	99.07	2.16	Lactobacillus_F plantarum
GCF_002173535.1	0.9659367396593674	0.0072992700729927005	cluster 235	Pediococcus pentosaceus	Pediococcus pentosaceus	food	98.46	0.31	Pediococcus pentosaceus
GCF_002173555.1	1	0.0024330900243309003	cluster 237	Lactobacillus brevis	Lactobacillus brevis	food	99.06	0	Lactobacillus_G brevis
GCF_002173575.1	0.9927007299270073	0	cluster 218	Pediococcus acidilactici	Pediococcus acidilactici	food	99.38	0	Pediococcus acidilactici
GCF_002173595.1	0.9927007299270073	0	cluster 218	Pediococcus acidilactici	Pediococcus acidilactici	food	99.07	0	Pediococcus acidilactici
GCF_002173655.1	1	0	cluster 228	Lactobacillus plantarum	Lactobacillus plantarum	food	99.38	2.16	Lactobacillus_F plantarum
GCF_002174195.1	1	0	cluster 228	Lactobacillus plantarum	Lactobacillus plantarum	food	99.07	3.09	Lactobacillus_F plantarum
GCF_002174215.1	0.9927007299270073	0	cluster 218	Pediococcus acidilactici	Pediococcus acidilactici	food	99.38	0	Pediococcus acidilactici
GCF_002174235.1	1	0.0024330900243309003	cluster 237	Lactobacillus brevis	Lactobacillus brevis	food	99.06	0	Lactobacillus_G brevis
GCF_002176835.1	1	0.004866180048661801	cluster 182	Lactobacillus johnsonii	Lactobacillus johnsonii	ileum	99.22	0.78	Lactobacillus johnsonii
GCF_002176855.1	1	0.0024330900243309003	cluster 182	Lactobacillus johnsonii	Lactobacillus johnsonii	ileum	99.22	0	Lactobacillus johnsonii
GCF_002179515.1	1	0.0024330900243309003	cluster 237	Lactobacillus brevis	Lactobacillus brevis	feed to animal	99.06	0	Lactobacillus_G brevis
GCF_002179915.1	0.9951338199513382	0.004866180048661801	cluster 141	Lactobacillus kimchii	Lactobacillus paralimentarius	A Bobal wine	99.21	1.41	Lactobacillus_K paralimentarius_A
GCF_002191155.1	0.9951338199513382	0.0024330900243309003	cluster 141	Lactobacillus kimchii	Lactobacillus paralimentarius	Fermented vegetable (kimchi)	99.48	2.09	Lactobacillus_K paralimentarius_B
GCF_002192215.1	1	0.0024330900243309003	cluster 238	Lactobacillus casei	Lactobacillus casei	Commercial dietary supplements	99.46	1.72	Lactobacillus_C casei
GCF_002192435.1	1	0.0024330900243309003	cluster 229	Lactobacillus fermentum	Lactobacillus fermentum	oral swab	99.18	2.53	Lactobacillus_H fermentum
GCF_002202155.1	0.9927007299270073	0	cluster 235	Pediococcus pentosaceus	Pediococcus pentosaceus	food	99.38	0.31	Pediococcus pentosaceus
GCF_002204495.1	1	0	cluster 229	Lactobacillus fermentum	Lactobacillus fermentum	Gari	99.18	0	Lactobacillus_H fermentum
GCF_002205775.1	1	0	cluster 228	Lactobacillus plantarum	Lactobacillus plantarum	fermented fish	NA	NA	NA
GCF_002205775.2	1	0	cluster 228	Lactobacillus plantarum	Lactobacillus plantarum	fermented fish	99.38	2.78	Lactobacillus_F plantarum
GCF_002211885.1	1	0	cluster 203	Lactobacillus pentosus	Lactobacillus pentosus	mustard pickles	99.38	2.16	Lactobacillus_F pentosus
GCF_002217775.1	0.9975669099756691	0	cluster 188	Lactobacillus murinus	Lactobacillus murinus	NA	99.48	0	Lactobacillus_B murinus
GCF_002217925.1	0.9975669099756691	0.0024330900243309003	cluster 142	Lactobacillus mixtipabuli	Lactobacillus mixtipabuli	Total mixed ration	99.06	1.09	Lactobacillus_G mixtipabuli
GCF_002217945.1	0.9951338199513382	0.004866180048661801	cluster 143	Lactobacillus silagei	Lactobacillus silagei	orchardgrass silage	99.38	0.78	Lactobacillus_G silagei
GCF_002217965.1	0.9975669099756691	0.004866180048661801	cluster 144	Lactobacillus pentosiphilus	Lactobacillus pentosiphilus	orchardgrass silage	99.06	1.41	Lactobacillus_G pentosiphilus
GCF_002217985.1	0.9975669099756691	0.004866180048661801	cluster 144	Lactobacillus pentosiphilus	Lactobacillus pentosiphilus	Total mixed ration	99.06	1.41	Lactobacillus_G pentosiphilus
GCF_002218565.1	1	0.0024330900243309003	cluster 234	Lactobacillus crispatus	Lactobacillus crispatus	ileum	99.03	0.65	Lactobacillus crispatus
GCF_002218575.1	0.9951338199513382	0.0024330900243309003	cluster 158	Lactobacillus agilis	Lactobacillus agilis	ileum	98.69	0.52	Lactobacillus_B agilis
GCF_002218605.1	0.9951338199513382	0.0024330900243309003	cluster 158	Lactobacillus agilis	Lactobacillus agilis	ileum	98.69	0.52	Lactobacillus_B agilis
GCF_002218615.1	1	0.004866180048661801	cluster 234	Lactobacillus crispatus	Lactobacillus crispatus	ileum	99.03	0.19	Lactobacillus crispatus
GCF_002218645.1	1	0.0024330900243309003	cluster 234	Lactobacillus crispatus	Lactobacillus crispatus	ileum	99.03	0.65	Lactobacillus crispatus
GCF_002218655.1	1	0.0024330900243309003	cluster 234	Lactobacillus crispatus	Lactobacillus crispatus	ileum	99.03	0.65	Lactobacillus crispatus
GCF_002218685.1	1	0	cluster 234	Lactobacillus crispatus	Lactobacillus crispatus	ileum	99.03	0	Lactobacillus crispatus
GCF_002218695.1	1	0	cluster 234	Lactobacillus crispatus	Lactobacillus crispatus	ileum	99.03	0	Lactobacillus crispatus
GCF_002218725.1	0.9951338199513382	0.0024330900243309003	cluster 158	Lactobacillus agilis	Lactobacillus agilis	ileum	98.69	0.52	Lactobacillus_B agilis
GCF_002218735.1	1	0	cluster 234	Lactobacillus crispatus	Lactobacillus crispatus	ileum	99.03	0	Lactobacillus crispatus
GCF_002218765.1	1	0	cluster 234	Lactobacillus crispatus	Lactobacillus crispatus	ileum	99.03	0	Lactobacillus crispatus
GCF_002218775.1	0.9975669099756691	0	cluster 234	Lactobacillus crispatus	Lactobacillus crispatus	ileum	98.38	0	Lactobacillus crispatus
GCF_002218805.1	1	0	cluster 234	Lactobacillus crispatus	Lactobacillus crispatus	ileum	99.03	0.13	Lactobacillus crispatus
GCF_002218815.1	1	0	cluster 234	Lactobacillus crispatus	Lactobacillus crispatus	ileum	99.03	0	Lactobacillus crispatus
GCF_002218845.1	1	0	cluster 234	Lactobacillus crispatus	Lactobacillus crispatus	ileum	99.03	0	Lactobacillus crispatus
GCF_002218855.1	1	0.004866180048661801	cluster 234	Lactobacillus crispatus	Lactobacillus crispatus	ileum	99.03	0.09	Lactobacillus crispatus
GCF_002218885.1	0.9975669099756691	0	cluster 234	Lactobacillus crispatus	Lactobacillus crispatus	ileum	98.38	0	Lactobacillus crispatus
GCF_002218895.1	0.9975669099756691	0.0024330900243309003	cluster 234	Lactobacillus crispatus	Lactobacillus crispatus	ileum	98.38	0	Lactobacillus crispatus
GCF_002218925.1	1	0	cluster 234	Lactobacillus crispatus	Lactobacillus crispatus	ileum	99.03	0	Lactobacillus crispatus
GCF_002218945.1	1	0	cluster 234	Lactobacillus crispatus	Lactobacillus crispatus	ileum	99.03	0.09	Lactobacillus crispatus
GCF_002218965.1	1	0	cluster 234	Lactobacillus crispatus	Lactobacillus crispatus	ileum	99.03	0.09	Lactobacillus crispatus
GCF_002218975.1	1	0	cluster 234	Lactobacillus crispatus	Lactobacillus crispatus	ileum	99.03	0.74	Lactobacillus crispatus
GCF_002219005.1	1	0	cluster 234	Lactobacillus crispatus	Lactobacillus crispatus	ileum	99.03	0.74	Lactobacillus crispatus
GCF_002219015.1	1	0	cluster 234	Lactobacillus crispatus	Lactobacillus crispatus	ileum	99.03	0.74	Lactobacillus crispatus
GCF_002219045.1	1	0	cluster 234	Lactobacillus crispatus	Lactobacillus crispatus	ileum	99.03	0.74	Lactobacillus crispatus
GCF_002219055.1	1	0	cluster 234	Lactobacillus crispatus	Lactobacillus crispatus	ileum	99.03	0.74	Lactobacillus crispatus
GCF_002219085.1	1	0	cluster 234	Lactobacillus crispatus	Lactobacillus crispatus	ileum	99.03	0.74	Lactobacillus crispatus
GCF_002220175.1	1	0	cluster 228	Lactobacillus plantarum	Lactobacillus plantarum	NA	99.38	2.78	Lactobacillus_F plantarum
GCF_002220815.1	1	0	cluster 228	Lactobacillus plantarum	Lactobacillus plantarum	NA	99.38	2.78	Lactobacillus_F plantarum
GCF_002221655.1	1	0	cluster 199	Lactobacillus reuteri	Lactobacillus reuteri	NA	99.46	0	Lactobacillus_H reuteri
GCF_002224305.1	1	0.004866180048661801	cluster 193	Lactobacillus acidophilus	Lactobacillus acidophilus	infant	98.94	0	Lactobacillus acidophilus
GCF_002224425.1	0.9975669099756691	0.004866180048661801	cluster 221	Lactobacillus curvatus	Lactobacillus curvatus	fermented sausage salsiz	99.46	0	Lactobacillus_D curvatus
GCF_002224505.1	0.9975669099756691	0.0024330900243309003	cluster 221	Lactobacillus curvatus	Lactobacillus curvatus	salami	99.46	0.54	Lactobacillus_D curvatus
GCF_002224565.1	0.9975669099756691	0.004866180048661801	cluster 231	Lactobacillus sakei	Lactobacillus sakei	food	99.46	0.54	Lactobacillus_D sakei
GCF_002234395.1	1	0	cluster 228	Lactobacillus plantarum	Lactobacillus plantarum	NA	99.07	3.09	Lactobacillus_F plantarum
GCF_002237855.1	0.9951338199513382	0.0024330900243309003	cluster 158	Lactobacillus agilis	Lactobacillus agilis	ileum	98.69	0.52	Lactobacillus_B agilis
GCF_002237865.1	0.9951338199513382	0.0024330900243309003	cluster 158	Lactobacillus agilis	Lactobacillus agilis	ileum	98.69	0.52	Lactobacillus_B agilis
GCF_002237875.1	0.9951338199513382	0.0024330900243309003	cluster 158	Lactobacillus agilis	Lactobacillus agilis	ileum	98.69	0.52	Lactobacillus_B agilis
GCF_002237885.1	0.9951338199513382	0.0024330900243309003	cluster 158	Lactobacillus agilis	Lactobacillus agilis	ileum	98.69	0.52	Lactobacillus_B agilis
GCF_002237935.1	0.9951338199513382	0.004866180048661801	cluster 158	Lactobacillus agilis	Lactobacillus agilis	ileum	98.69	0.52	Lactobacillus_B agilis
GCF_002238035.1	1	0.024330900243309004	cluster 239	Lactobacillus rhamnosus	Lactobacillus rhamnosus	vaginal swab	98.91	2.99	Lactobacillus_C rhamnosus
GCF_002240375.1	0.9975669099756691	0.0024330900243309003	cluster 158	Lactobacillus agilis	Lactobacillus agilis	NA	98.69	0.79	Lactobacillus_B agilis
GCF_002242615.1	1	0.0024330900243309003	cluster 229	Lactobacillus fermentum	Lactobacillus fermentum	traditional Korean fermented vegetable	NA	NA	NA
GCF_002243305.1	0.9927007299270073	0	cluster 184	Weissella cibaria (?)	Weissella cibaria	infant saliva	98.77	0.82	Weissella cibaria
GCF_002249825.1	1	0.0024330900243309003	cluster 228	Lactobacillus plantarum	Lactobacillus plantarum	Vietnamese fermented sausage (nem chua)	99.07	2.93	Lactobacillus_F plantarum
GCF_002250035.1	0.9975669099756691	0.0024330900243309003	cluster 231	Lactobacillus sakei	Lactobacillus sakei	NA	99.46	0	Lactobacillus_D sakei
GCF_002250405.1	0.9975669099756691	0	cluster 204	Lactobacillus salivarius	Lactobacillus salivarius	Ground Beef	99.21	0	Lactobacillus_B salivarius
GCF_002253025.1	1	0.0024330900243309003	cluster 145	Lactobacillus taiwanensis	Lactobacillus taiwanensis	forestomach	99.03	1.55	Lactobacillus taiwanensis
GCF_002253045.1	1	0.004866180048661801	cluster 145	Lactobacillus taiwanensis	Lactobacillus taiwanensis	forestomach	99.03	1.63	Lactobacillus taiwanensis
GCF_002253065.1	1	0.0024330900243309003	cluster 145	Lactobacillus taiwanensis	Lactobacillus taiwanensis	forestomach	99.03	1.55	Lactobacillus taiwanensis
GCF_002253075.1	1	0.0024330900243309003	cluster 145	Lactobacillus taiwanensis	Lactobacillus taiwanensis	forestomach	99.03	1.55	Lactobacillus taiwanensis
GCF_002253095.1	1	0.0024330900243309003	cluster 145	Lactobacillus taiwanensis	Lactobacillus taiwanensis	forestomach	99.03	1.55	Lactobacillus taiwanensis
GCF_002253105.1	1	0.0024330900243309003	cluster 145	Lactobacillus taiwanensis	Lactobacillus taiwanensis	forestomach	99.03	1.55	Lactobacillus taiwanensis
GCF_002253145.1	1	0.0024330900243309003	cluster 145	Lactobacillus taiwanensis	Lactobacillus taiwanensis	forestomach	99.03	1.55	Lactobacillus taiwanensis
GCF_002253165.1	1	0.004866180048661801	cluster 182	Lactobacillus johnsonii	Lactobacillus johnsonii	forestomach	99.22	0.87	Lactobacillus johnsonii
GCF_002253185.1	1	0.0024330900243309003	cluster 182	Lactobacillus johnsonii	Lactobacillus johnsonii	forestomach	99.22	0.87	Lactobacillus johnsonii
GCF_002253195.1	1	0.0024330900243309003	cluster 145	Lactobacillus taiwanensis	Lactobacillus taiwanensis	forestomach	99.03	1.61	Lactobacillus taiwanensis
GCF_002253205.1	1	0.0024330900243309003	cluster 182	Lactobacillus johnsonii	Lactobacillus johnsonii	forestomach	99.22	0.87	Lactobacillus johnsonii
GCF_002253245.1	1	0.0024330900243309003	cluster 182	Lactobacillus johnsonii	Lactobacillus johnsonii	forestomach	99.22	0.87	Lactobacillus johnsonii
GCF_002253265.1	1	0.12895377128953772	NA	NA	Lactobacillus taiwanensis	forestomach	98.95	10.85	Lactobacillus taiwanensis
GCF_002253275.1	1	0.0024330900243309003	cluster 182	Lactobacillus johnsonii	Lactobacillus johnsonii	forestomach	99.22	0.87	Lactobacillus johnsonii
GCF_002253285.1	1	0.0024330900243309003	cluster 182	Lactobacillus johnsonii	Lactobacillus johnsonii	forestomach	99.22	0.87	Lactobacillus johnsonii
GCF_002253325.1	1	0	cluster 145	Lactobacillus taiwanensis	Lactobacillus taiwanensis	forestomach	99.03	0	Lactobacillus taiwanensis
GCF_002253345.1	1	0	cluster 145	Lactobacillus taiwanensis	Lactobacillus taiwanensis	forestomach	99.03	0	Lactobacillus taiwanensis
GCF_002253365.1	1	0	cluster 145	Lactobacillus taiwanensis	Lactobacillus taiwanensis	forestomach	99.03	0	Lactobacillus taiwanensis
GCF_002253375.1	1	0	cluster 145	Lactobacillus taiwanensis	Lactobacillus taiwanensis	forestomach	99.03	0	Lactobacillus taiwanensis
GCF_002253385.1	1	0	cluster 145	Lactobacillus taiwanensis	Lactobacillus taiwanensis	forestomach	99.03	0	Lactobacillus taiwanensis
GCF_002253395.1	1	0.0024330900243309003	cluster 145	Lactobacillus taiwanensis	Lactobacillus taiwanensis	forestomach	99.03	0.26	Lactobacillus taiwanensis
GCF_002253445.1	1	0	cluster 145	Lactobacillus taiwanensis	Lactobacillus taiwanensis	forestomach	99.03	0	Lactobacillus taiwanensis
GCF_002253455.1	1	0	cluster 145	Lactobacillus taiwanensis	Lactobacillus taiwanensis	forestomach	99.03	0	Lactobacillus taiwanensis
GCF_002253465.1	1	0.0024330900243309003	cluster 145	Lactobacillus taiwanensis	Lactobacillus taiwanensis	forestomach	99.03	0.78	Lactobacillus taiwanensis
GCF_002253475.1	1	0.0024330900243309003	cluster 145	Lactobacillus taiwanensis	Lactobacillus taiwanensis	forestomach	99.03	0.78	Lactobacillus taiwanensis
GCF_002253525.1	1	0.0072992700729927005	cluster 145	Lactobacillus taiwanensis	Lactobacillus taiwanensis	forestomach	98.26	1.03	Lactobacillus taiwanensis
GCF_002253535.1	1	0.0024330900243309003	cluster 145	Lactobacillus taiwanensis	Lactobacillus taiwanensis	forestomach	99.03	0.78	Lactobacillus taiwanensis
GCF_002253565.1	1	0	cluster 145	Lactobacillus taiwanensis	Lactobacillus taiwanensis	forestomach	99.03	0	Lactobacillus taiwanensis
GCF_002253575.1	1	0	cluster 145	Lactobacillus taiwanensis	Lactobacillus taiwanensis	forestomach	99.03	0	Lactobacillus taiwanensis
GCF_002253605.1	1	0	cluster 145	Lactobacillus taiwanensis	Lactobacillus taiwanensis	forestomach	99.03	0	Lactobacillus taiwanensis
GCF_002253615.1	1	0	cluster 145	Lactobacillus taiwanensis	Lactobacillus taiwanensis	forestomach	99.03	0	Lactobacillus taiwanensis
GCF_002253625.1	1	0	cluster 199	Lactobacillus reuteri	Lactobacillus reuteri	forestomach	99.45	1.09	Lactobacillus_H reuteri_D
GCF_002253665.1	1	0	cluster 199	Lactobacillus reuteri	Lactobacillus reuteri	forestomach	99.45	0.27	Lactobacillus_H reuteri_D
GCF_002253685.1	1	0.0024330900243309003	cluster 199	Lactobacillus reuteri	Lactobacillus reuteri	forestomach	99.45	1.09	Lactobacillus_H reuteri_D
GCF_002253705.1	1	0	cluster 199	Lactobacillus reuteri	Lactobacillus reuteri	forestomach	99.45	0.27	Lactobacillus_H reuteri_D
GCF_002253725.1	1	0	cluster 199	Lactobacillus reuteri	Lactobacillus reuteri	forestomach	100	1.09	Lactobacillus_H reuteri_D
GCF_002253745.1	1	0	cluster 199	Lactobacillus reuteri	Lactobacillus reuteri	forestomach	99.45	1.09	Lactobacillus_H reuteri_D
GCF_002253755.1	0.9951338199513382	0.0072992700729927005	cluster 199	Lactobacillus reuteri	Lactobacillus reuteri	forestomach	97.54	1.09	Lactobacillus_H reuteri_D
GCF_002253765.1	1	0	cluster 199	Lactobacillus reuteri	Lactobacillus reuteri	forestomach	99.45	0	Lactobacillus_H reuteri
GCF_002253785.1	1	0	cluster 199	Lactobacillus reuteri	Lactobacillus reuteri	forestomach	99.45	0	Lactobacillus_H reuteri
GCF_002253825.1	1	0	cluster 199	Lactobacillus reuteri	Lactobacillus reuteri	forestomach	99.45	0.55	Lactobacillus_H reuteri_D
GCF_002253835.1	1	0.0024330900243309003	cluster 199	Lactobacillus reuteri	Lactobacillus reuteri	forestomach	99.45	1.09	Lactobacillus_H reuteri_D
GCF_002253865.1	1	0	cluster 199	Lactobacillus reuteri	Lactobacillus reuteri	forestomach	99.45	1.09	Lactobacillus_H reuteri_D
GCF_002253875.1	1	0	cluster 199	Lactobacillus reuteri	Lactobacillus reuteri	forestomach	99.45	0	Lactobacillus_H reuteri
GCF_002253905.1	1	0	cluster 199	Lactobacillus reuteri	Lactobacillus reuteri	forestomach	99.45	0	Lactobacillus_H reuteri
GCF_002253925.1	1	0	cluster 199	Lactobacillus reuteri	Lactobacillus reuteri	forestomach	99.45	1.37	Lactobacillus_H reuteri_D
GCF_002253945.1	1	0.0024330900243309003	cluster 199	Lactobacillus reuteri	Lactobacillus reuteri	forestomach	99.45	0.49	Lactobacillus_H reuteri
GCF_002253955.1	1	0	cluster 199	Lactobacillus reuteri	Lactobacillus reuteri	forestomach	99.45	1.37	Lactobacillus_H reuteri_D
GCF_002253965.1	1	0	cluster 199	Lactobacillus reuteri	Lactobacillus reuteri	forestomach	99.45	0.55	Lactobacillus_H reuteri
GCF_002253975.1	1	0	cluster 199	Lactobacillus reuteri	Lactobacillus reuteri	forestomach	99.45	0	Lactobacillus_H reuteri
GCF_002254025.1	1	0	cluster 199	Lactobacillus reuteri	Lactobacillus reuteri	forestomach	99.45	0.55	Lactobacillus_H reuteri_D
GCF_002254035.1	1	0	cluster 199	Lactobacillus reuteri	Lactobacillus reuteri	forestomach	99.45	1.37	Lactobacillus_H reuteri_D
GCF_002254045.1	1	0	cluster 199	Lactobacillus reuteri	Lactobacillus reuteri	forestomach	99.45	0.55	Lactobacillus_H reuteri_D
GCF_002254085.1	1	0	cluster 199	Lactobacillus reuteri	Lactobacillus reuteri	forestomach	99.45	0.55	Lactobacillus_H reuteri_D
GCF_002254095.1	1	0.0024330900243309003	cluster 199	Lactobacillus reuteri	Lactobacillus reuteri	forestomach	99.45	0.82	Lactobacillus_H reuteri_D
GCF_002254105.1	1	0	cluster 199	Lactobacillus reuteri	Lactobacillus reuteri	forestomach	99.45	0.55	Lactobacillus_H reuteri_D
GCF_002254115.1	1	0	cluster 199	Lactobacillus reuteri	Lactobacillus reuteri	forestomach	99.45	0.55	Lactobacillus_H reuteri_D
GCF_002254165.1	1	0	cluster 199	Lactobacillus reuteri	Lactobacillus reuteri	forestomach	99.45	0.55	Lactobacillus_H reuteri_D
GCF_002254175.1	1	0	cluster 199	Lactobacillus reuteri	Lactobacillus reuteri	forestomach	99.45	0.55	Lactobacillus_H reuteri_D
GCF_002254185.1	1	0	cluster 199	Lactobacillus reuteri	Lactobacillus reuteri	forestomach	99.45	0	Lactobacillus_H reuteri
GCF_002254195.1	1	0	cluster 199	Lactobacillus reuteri	Lactobacillus reuteri	forestomach	99.45	0	Lactobacillus_H reuteri_D
GCF_002254245.1	1	0	cluster 199	Lactobacillus reuteri	Lactobacillus reuteri	forestomach	99.45	0	Lactobacillus_H reuteri_D
GCF_002254255.1	1	0	cluster 199	Lactobacillus reuteri	Lactobacillus reuteri	forestomach	99.45	0.55	Lactobacillus_H reuteri
GCF_002257625.1	1	0.0024330900243309003	cluster 200	Lactobacillus paracasei	Lactobacillus paracasei	Congee	98.91	0	Lactobacillus_C paracasei
GCF_002269965.1	1	0.0024330900243309003	cluster 182	Lactobacillus johnsonii	Lactobacillus johnsonii	ileum	99.22	0	Lactobacillus johnsonii
GCF_002269975.1	1	0.0024330900243309003	cluster 182	Lactobacillus johnsonii	Lactobacillus johnsonii	ileum	99.22	0	Lactobacillus johnsonii
GCF_002270005.1	1	0.004866180048661801	cluster 182	Lactobacillus johnsonii	Lactobacillus johnsonii	ileum	99.22	0	Lactobacillus johnsonii
GCF_002270045.1	1	0.0024330900243309003	cluster 182	Lactobacillus johnsonii	Lactobacillus johnsonii	ileum	99.22	0	Lactobacillus johnsonii
GCF_002276525.1	1	0.0024330900243309003	cluster 175	Lactobacillus kefiri (?)	Lactobacillus kefiri	kefir	99.38	0	Lactobacillus_G kefiri
GCF_002276565.1	1	0.004866180048661801	cluster 209	Lactobacillus kefiranofaciens	Lactobacillus kefiranofaciens	kefir	98.81	1.25	Lactobacillus kefiranofaciens
GCF_002276645.1	0.9975669099756691	0.019464720194647202	cluster 146	Lactobacillus parakefiri	Lactobacillus parakefiri	kefir	98.28	6.67	Lactobacillus_G parakefiri
GCF_002276775.1	1	0.004866180048661801	cluster 175	Lactobacillus kefiri (?)	Lactobacillus kefiri	kefir	99.38	0	Lactobacillus_G kefiri
GCF_002276885.1	0.9951338199513382	0.004866180048661801	cluster 146	Lactobacillus parakefiri	Lactobacillus parakefiri	kefir	98.94	0.64	Lactobacillus_G parakefiri
GCF_002276945.1	0.9975669099756691	0	cluster 236	Leuconostoc mesenteroides	Leuconostoc mesenteroides	kefir	NA	NA	NA
GCF_002276955.1	1	0.0024330900243309003	cluster 175	Lactobacillus kefiri (?)	Lactobacillus kefiri	kefir	99.38	0.61	Lactobacillus_G kefiri
GCF_002278095.1	0.9975669099756691	0.0072992700729927005	cluster 230	Lactobacillus delbrueckii	Lactobacillus delbrueckii	emmental cheese	99.03	0	Lactobacillus delbrueckii
GCF_002285775.1	0.9975669099756691	0.0072992700729927005	cluster 230	Lactobacillus delbrueckii	Lactobacillus delbrueckii	Sour milk	99.03	0	Lactobacillus delbrueckii
GCF_002286215.1	1	0	cluster 193	Lactobacillus acidophilus	Lactobacillus acidophilus	feces	98.94	0	Lactobacillus acidophilus
GCF_002286235.1	1	0	cluster 239	Lactobacillus rhamnosus	Lactobacillus rhamnosus	feces	99.46	0	Lactobacillus_C rhamnosus
GCF_002286275.1	1	0	cluster 228	Lactobacillus plantarum	Lactobacillus plantarum	Commercial dietary supplements	99.38	2.78	Lactobacillus_F plantarum
GCF_002287365.1	0.9975669099756691	0	cluster 147	Leuconostoc lactis	Leuconostoc lactis	kimchi	100	0	Leuconostoc lactis_B
GCF_002287645.1	1	0	cluster 191	Lactobacillus helveticus	Lactobacillus helveticus	natural whey culture	99.03	0.13	Lactobacillus helveticus
GCF_002287905.1	1	0	cluster 233	Lactobacillus gasseri	Lactobacillus gasseri	NA	99.03	0	Lactobacillus gasseri
GCF_002287945.1	1	0	cluster 239	Lactobacillus rhamnosus	Lactobacillus rhamnosus	NA	99.46	0	Lactobacillus_C rhamnosus
GCF_002289605.1	0.9975669099756691	0.0024330900243309003	cluster 204	Lactobacillus salivarius	Lactobacillus salivarius	Porcine feces	98.95	0.31	Lactobacillus_B salivarius
GCF_002289615.1	0.9975669099756691	0.0024330900243309003	cluster 204	Lactobacillus salivarius	Lactobacillus salivarius	Porcine feces	98.95	0.31	Lactobacillus_B salivarius
GCF_002289625.1	0.9975669099756691	0.0024330900243309003	cluster 204	Lactobacillus salivarius	Lactobacillus salivarius	Porcine feces	98.95	0.31	Lactobacillus_B salivarius
GCF_002289665.1	0.9951338199513382	0	cluster 204	Lactobacillus salivarius	Lactobacillus salivarius	Porcine feces	98.95	0.37	Lactobacillus_B salivarius
GCF_002289675.1	0.9975669099756691	0.0024330900243309003	cluster 204	Lactobacillus salivarius	Lactobacillus salivarius	Porcine feces	98.95	0.67	Lactobacillus_B salivarius
GCF_002289685.1	0.9975669099756691	0	cluster 204	Lactobacillus salivarius	Lactobacillus salivarius	Porcine feces	98.95	0	Lactobacillus_B salivarius
GCF_002289725.1	0.9975669099756691	0	cluster 204	Lactobacillus salivarius	Lactobacillus salivarius	Porcine feces	98.95	0	Lactobacillus_B salivarius
GCF_002289735.1	0.9951338199513382	0	cluster 204	Lactobacillus salivarius	Lactobacillus salivarius	Porcine feces	98.95	0	Lactobacillus_B salivarius
GCF_002289745.1	0.9975669099756691	0	cluster 204	Lactobacillus salivarius	Lactobacillus salivarius	Porcine feces	98.95	0.5	Lactobacillus_B salivarius
GCF_002289785.1	0.9975669099756691	0	cluster 204	Lactobacillus salivarius	Lactobacillus salivarius	Porcine feces	98.95	1.02	Lactobacillus_B salivarius
GCF_002289795.1	0.9975669099756691	0.004866180048661801	cluster 204	Lactobacillus salivarius	Lactobacillus salivarius	Porcine feces	98.95	1.94	Lactobacillus_B salivarius
GCF_002289815.1	0.9975669099756691	0.0024330900243309003	cluster 204	Lactobacillus salivarius	Lactobacillus salivarius	Porcine feces	98.95	1.85	Lactobacillus_B salivarius
GCF_002289845.1	0.9975669099756691	0	cluster 204	Lactobacillus salivarius	Lactobacillus salivarius	Porcine feces	98.95	1.02	Lactobacillus_B salivarius
GCF_002289865.1	0.9975669099756691	0	cluster 204	Lactobacillus salivarius	Lactobacillus salivarius	Porcine feces	98.95	0	Lactobacillus_B salivarius
GCF_002289875.1	0.9586374695863747	0	cluster 204	Lactobacillus salivarius	Lactobacillus salivarius	Porcine feces	94.76	0	Lactobacillus_B salivarius
GCF_002289905.1	0.9975669099756691	0	cluster 204	Lactobacillus salivarius	Lactobacillus salivarius	Porcine feces	98.95	1.02	Lactobacillus_B salivarius
GCF_002289925.1	0.9975669099756691	0	cluster 204	Lactobacillus salivarius	Lactobacillus salivarius	Porcine feces	98.95	1.02	Lactobacillus_B salivarius
GCF_002289935.1	0.9975669099756691	0.009732360097323601	cluster 204	Lactobacillus salivarius	Lactobacillus salivarius	Porcine feces	98.95	2.59	Lactobacillus_B salivarius
GCF_002289965.1	0.9975669099756691	0.0024330900243309003	cluster 204	Lactobacillus salivarius	Lactobacillus salivarius	Porcine feces	98.95	0.31	Lactobacillus_B salivarius
GCF_002289985.1	0.9975669099756691	0.0024330900243309003	cluster 204	Lactobacillus salivarius	Lactobacillus salivarius	Porcine feces	98.95	0.31	Lactobacillus_B salivarius
GCF_002290185.1	1	0.0024330900243309003	cluster 228	Lactobacillus plantarum	Lactobacillus plantarum	NA	99.38	2.78	Lactobacillus_F plantarum
GCF_002318935.1	1	0.0024330900243309003	cluster 237	Lactobacillus brevis	Lactobacillus brevis	kimchi	99.06	0.25	Lactobacillus_G brevis
GCF_002356135.1	0.9975669099756691	0.0024330900243309003	cluster 229	Lactobacillus fermentum	Lactobacillus fermentum	NA	99.18	0.55	Lactobacillus_H fermentum
GCF_002370355.1	0.9975669099756691	0.0024330900243309003	cluster 231	Lactobacillus sakei	Lactobacillus sakei	NA	99.46	0	Lactobacillus_D sakei
GCF_002370375.1	0.9975669099756691	0.0024330900243309003	cluster 231	Lactobacillus sakei	Lactobacillus sakei	NA	99.46	0	Lactobacillus_D sakei
GCF_002370395.1	1	0	cluster 236	Leuconostoc mesenteroides	Leuconostoc suionicum	NA	100	0	Leuconostoc suionicum
GCF_002370415.1	0.9975669099756691	0	cluster 236	Leuconostoc mesenteroides	Leuconostoc mesenteroides	NA	100	0	Leuconostoc mesenteroides
GCF_002370925.1	1	0	cluster 228	Lactobacillus plantarum	Lactobacillus plantarum	Hunan smoked pork	99.07	2.78	Lactobacillus_F plantarum
GCF_002370965.1	1	0	cluster 228	Lactobacillus plantarum	Lactobacillus plantarum	missing	99.38	2.78	Lactobacillus_F plantarum
GCF_002370985.1	1	0	cluster 228	Lactobacillus plantarum	Lactobacillus plantarum	Chinese pickles (in soy sauce)	99.38	2.78	Lactobacillus_F plantarum
GCF_002386265.1	0.9951338199513382	0	cluster 148	Weissella paramesenteroides	Weissella paramesenteroides	environmental	99.39	0.06	Weissella paramesenteroides
GCF_002406665.1	1	0	cluster 200	Lactobacillus paracasei	Lactobacillus paracasei	commercial probiotic	99.32	0	Lactobacillus_C paracasei
GCF_002406675.1	1	0	cluster 193	Lactobacillus acidophilus	Lactobacillus acidophilus	commercial probiotic	98.94	0.02	Lactobacillus acidophilus
GCF_002406705.1	0.9975669099756691	0	cluster 239	Lactobacillus rhamnosus	Lactobacillus rhamnosus	commercial probiotic	99.39	0	Lactobacillus_C rhamnosus
GCF_002406715.1	1	0	cluster 239	Lactobacillus rhamnosus	Lactobacillus rhamnosus	commercial probiotic	99.46	0	Lactobacillus_C rhamnosus
GCF_002406745.1	1	0	cluster 239	Lactobacillus rhamnosus	Lactobacillus rhamnosus	commercial probiotic	99.46	0	Lactobacillus_C rhamnosus
GCF_002406795.1	1	0	cluster 239	Lactobacillus rhamnosus	Lactobacillus rhamnosus	commercial probiotic	99.46	0	Lactobacillus_C rhamnosus
GCF_002407395.1	0.9708029197080292	0	cluster 228	Lactobacillus plantarum	Lactobacillus plantarum	olives	96.91	2.78	Lactobacillus_F plantarum
GCF_002442835.1	1	0	cluster 200	Lactobacillus paracasei	Lactobacillus paracasei	Cheese	99.46	0	Lactobacillus_C paracasei
GCF_002462335.1	0.9951338199513382	0.0024330900243309003	cluster 189	Oenococcus oeni	Oenococcus oeni	NA	98.66	0	Oenococcus oeni
GCF_002462345.1	0.9927007299270073	0.004866180048661801	cluster 189	Oenococcus oeni	Oenococcus oeni	NA	97.03	0	Oenococcus oeni
GCF_002462395.1	0.9951338199513382	0	cluster 189	Oenococcus oeni	Oenococcus oeni	NA	98.4	0.53	Oenococcus oeni
GCF_002462405.1	0.9927007299270073	0.004866180048661801	cluster 189	Oenococcus oeni	Oenococcus oeni	NA	98.02	0.84	Oenococcus oeni
GCF_002462435.1	0.9951338199513382	0	cluster 189	Oenococcus oeni	Oenococcus oeni	NA	98.66	0.11	Oenococcus oeni
GCF_002462445.1	1	0.0024330900243309003	cluster 189	Oenococcus oeni	Oenococcus oeni	NA	98.65	0	Oenococcus oeni
GCF_002462475.1	0.9927007299270073	0.0024330900243309003	cluster 189	Oenococcus oeni	Oenococcus oeni	NA	98.66	0.53	Oenococcus oeni
GCF_002462485.1	0.9927007299270073	0.0024330900243309003	cluster 189	Oenococcus oeni	Oenococcus oeni	NA	98.66	0.13	Oenococcus oeni
GCF_002462495.1	1	0.0024330900243309003	cluster 189	Oenococcus oeni	Oenococcus oeni	NA	98.65	0	Oenococcus oeni
GCF_002462505.1	1	0.0024330900243309003	cluster 189	Oenococcus oeni	Oenococcus oeni	NA	98.65	0	Oenococcus oeni
GCF_002462555.1	1	0.0024330900243309003	cluster 189	Oenococcus oeni	Oenococcus oeni	NA	98.65	0	Oenococcus oeni
GCF_002462565.1	1	0.0024330900243309003	cluster 189	Oenococcus oeni	Oenococcus oeni	NA	98.65	0	Oenococcus oeni
GCF_002462585.1	0.9951338199513382	0.0024330900243309003	cluster 189	Oenococcus oeni	Oenococcus oeni	NA	98.66	0	Oenococcus oeni
GCF_002462595.1	0.9951338199513382	0.004866180048661801	cluster 189	Oenococcus oeni	Oenococcus oeni	NA	98.66	0.73	Oenococcus oeni
GCF_002532085.1	0.9975669099756691	0	cluster 191	Lactobacillus helveticus	Lactobacillus helveticus	Fermented milk	98.38	0.32	Lactobacillus helveticus
GCF_002532115.1	1	0	cluster 228	Lactobacillus plantarum	Lactobacillus plantarum	Traditionally produced smoked fresh cheese	99.07	2.78	Lactobacillus_F plantarum
GCF_002532125.1	1	0.012165450121654502	cluster 228	Lactobacillus plantarum	Lactobacillus plantarum	Brassica oleracea var. capitata cultivar Varazdinski	99.38	3.46	Lactobacillus_F plantarum
GCF_002532155.1	0.9975669099756691	0.004866180048661801	cluster 237	Lactobacillus brevis	Lactobacillus brevis	Brassica oleracea var. capitata cultivar Varazdinski	99.06	0.64	Lactobacillus_G brevis
GCF_002532175.1	0.9708029197080292	0.012165450121654502	cluster 228	Lactobacillus plantarum	Lactobacillus plantarum	Fermented milk	96.58	3.84	Lactobacillus_F plantarum
GCF_002532185.1	0.9975669099756691	0.0024330900243309003	cluster 237	Lactobacillus brevis	Lactobacillus brevis	Traditionally produced smoked fresh cheese	99.06	0	Lactobacillus_G brevis
GCF_002532245.1	1	0.0024330900243309003	cluster 237	Lactobacillus brevis	Lactobacillus brevis	Brassica oleracea var. capitata cultivar Varazdinski	99.06	0	Lactobacillus_G brevis
GCF_002553635.1	0.9951338199513382	0	cluster 149	Lactobacillus aviarius	Lactobacillus aviarius	ileum	99.48	1.05	Lactobacillus_B aviarius_B
GCF_002553645.1	0.9975669099756691	0	cluster 149	Lactobacillus aviarius	Lactobacillus aviarius	ileum	99.48	1.05	Lactobacillus_B aviarius_B
GCF_002553675.1	0.9902676399026764	0.004866180048661801	cluster 218	Pediococcus acidilactici	Pediococcus acidilactici	ileum	99.07	0.58	Pediococcus acidilactici
GCF_002553695.1	1	0.0024330900243309003	cluster 182	Lactobacillus johnsonii	Lactobacillus johnsonii	ileum	99.22	0.13	Lactobacillus johnsonii
GCF_002553705.1	1	0.0024330900243309003	cluster 182	Lactobacillus johnsonii	Lactobacillus johnsonii	ileum	99.22	0.78	Lactobacillus johnsonii
GCF_002553735.1	1	0	cluster 150	Lactobacillus gallinarum	Lactobacillus sp. UMNPBX17	ileum	98.94	0.06	Lactobacillus gallinarum
GCF_002553755.1	0.9951338199513382	0	cluster 149	Lactobacillus aviarius	Lactobacillus aviarius	ileum	99.48	1.05	Lactobacillus_B aviarius_B
GCF_002553775.1	1	0	cluster 234	Lactobacillus crispatus	Lactobacillus sp. UMNPBX16	ileum	99.03	0.74	Lactobacillus crispatus
[truncated: 559 more rows]
